# Supplementary material for: (4-Methyl­phen­yl)[1-(4-methyl­phen­yl)-3-(5-nitro-2-fur­yl)-1H-pyrazol-4-yl]methanone
Source: Acta Crystallogr Sect E Struct Rep Online. 2009 Nov 14;65(Pt 12):o3099–100. doi: 10.1107/S1600536809047758 (PMC2972131; doi:10.1107/S1600536809047758)
Supplement: Supplementary file 1 [file e-65-o3099-sup1.cif]

##############################################################################
###                                                                        ###
###        Electronic paper (Acta Crystallographica Section E)             ###
###                                                                        ###
##############################################################################
#                                                                            #
# This CIF contains the data in a paper accepted for publication in Acta     #
# Crystallographica Section E. It conforms to the requirements of Notes      #
# for Authors for Section E, and has been peer reviewed under the auspices   #
# of the IUCr Commission on Journals.                                        #
#                                                                            #
# Full details of the Crystallographic Information File format               #
# are given in the paper "The Crystallographic Information File (CIF):       #
# a New Standard Archive File for Crystallography" by S. R. Hall, F. H.      #
# Allen and I. D. Brown [Acta Cryst. (1991), A47, 655-685].                  #
#                                                                            #
# The current version of the core CIF dictionary is obtainable from          #
# ftp://ftp.iucr.org/pub/cif_core.dic. The current version number is 2.4.    #
#                                                                            #
# Software is freely available for graphical display of the structure(s) in  #
# this CIF.  For information consult the CIF home page http://www.iucr.org/  #
# cif/home.html                                                              #
#                                                                            #
# This file may be used for bona fide research purposes within the           #
# scientific community so long as proper attribution is given to the journal # 
# article from which it was obtained.                                        #
#                                                                            #
##############################################################################
                                             
data_global
_audit_creation_method     'form.cif (version 2.0)'
_journal_data_validation_number     ?
_journal_date_recd_electronic     2009-11-10
_journal_date_accepted     2009-11-11
_journal_name_full     'Acta Crystallographica, Section E'
_journal_year     2009
_journal_volume     65
_journal_issue     12
_journal_page_first     o3099
_journal_page_last     o3100
_journal_paper_category     QO
_journal_coeditor_code     TK2571
_publ_contact_author_name     'Prof. Fun, Hoong-Kun'
_publ_contact_author_address
;
      X-ray Crystallography Unit
      School of Physics
      Universiti Sains Malaysia
      11800 USM, Penang
      MALAYSIA
;
_publ_contact_author_email     'hkfun@usm.my'
_publ_contact_author_fax     '604 6579150'
_publ_contact_author_phone     '604 6533652'
_publ_section_title
;\
(4-Methylphenyl)[1-(4-methylphenyl)-3-(5-nitro-2-furyl)-1<i>H</i>-pyrazol-4-\
yl]methanone
;
loop_
    _publ_author_name
    _publ_author_footnote
    _publ_author_address
    'Jia Hao Goh'
;
      Thomson Reuters ResearcherID: C-7576-2009.
;
;
      X-ray Crystallography Unit
      School of Physics
      Universiti Sains Malaysia
      11800 USM, Penang
      Malaysia
;
    'Hoong-Kun Fun'
;
      Thomson Reuters ResearcherID: A-3561-2009.
;
;     X-ray Crystallography Unit
      School of Physics
      Universiti Sains Malaysia
      11800 USM, Penang
      Malaysia
;
    'Nithinchandra' ?
;
      Department of Studies in Chemistry
      Mangalore University
      Mangalagangotri
      Mangalore 574 199
      India
;
    'N. Satheesh Rai' ?
;
      Department of Studies in Chemistry
      Mangalore University
      Mangalagangotri
      Mangalore 574 199
      India
;
    'B. Kalluraya' ?
;
      Department of Studies in Chemistry
      Mangalore University
      Mangalagangotri
      Mangalore 574 199
      India
;
data_I
_audit_creation_method     SHELXL-97
_chemical_name_systematic
;
(4-Methylphenyl)[1-(4-methylphenyl)-3-(5-nitro-2-furyl)-1<i>H</i>-pyrazol-
4-yl]methanone
;
_chemical_name_common     ?
_chemical_formula_moiety     'C22 H17 N3 O4'
_chemical_formula_sum     'C22 H17 N3 O4'
_chemical_formula_iupac     'C22 H17 N3 O4'
_chemical_formula_weight     387.39
_chemical_melting_point     ?
_symmetry_cell_setting     Triclinic
_symmetry_space_group_name_H-M     'P -1'
_symmetry_space_group_name_Hall     '-P 1'
loop_
    _symmetry_equiv_pos_as_xyz
    'x, y, z'
    '-x, -y, -z'
_cell_length_a     9.6398(2)
_cell_length_b     9.9160(2)
_cell_length_c     10.1815(2)
_cell_angle_alpha     88.0510(10)
_cell_angle_beta     85.9300(10)
_cell_angle_gamma     70.4950(10)
_cell_volume     915.01(3)
_cell_formula_units_Z     2
_cell_measurement_reflns_used     9115
_cell_measurement_theta_min     2.2
_cell_measurement_theta_max     29.9
_cell_measurement_temperature     100.00(10)
_exptl_crystal_description     'block'
_exptl_crystal_colour     'orange'
_exptl_crystal_size_max     0.388
_exptl_crystal_size_mid     0.228
_exptl_crystal_size_min     0.109
_exptl_crystal_density_diffrn     1.406
_exptl_crystal_density_meas     ?
_exptl_crystal_density_method     'not measured'
_exptl_crystal_F_000     404
_exptl_absorpt_coefficient_mu     0.099
_exptl_absorpt_correction_type     'multi-scan'
_exptl_absorpt_process_details     '(<i>SADABS</i>; Bruker, 2005)'
_exptl_absorpt_correction_T_min     0.963
_exptl_absorpt_correction_T_max     0.989
_exptl_special_details
;
The crystal was placed in the cold stream of an Oxford Cyrosystems
Cobra open-flow nitrogen cryostat (Cosier & Glazer, 1986) operating
at 100.0(1)K.
;
_diffrn_ambient_temperature     100.00(10)
_diffrn_radiation_type     MoK\a
_diffrn_radiation_wavelength     0.71073
_diffrn_radiation_source     'fine-focus sealed tube'
_diffrn_radiation_monochromator     graphite
_diffrn_measurement_device_type
;
Bruker SMART APEXII CCD area-detector
;
_diffrn_measurement_method     '\f and \w'
_diffrn_detector_area_resol_mean     ?
_diffrn_reflns_number     21316
_diffrn_reflns_av_R_equivalents     0.032
_diffrn_reflns_av_sigmaI/netI     0.037
_diffrn_reflns_theta_min     2.2
_diffrn_reflns_theta_max     29.9
_diffrn_reflns_theta_full     29.9
_diffrn_measured_fraction_theta_max     0.993
_diffrn_measured_fraction_theta_full     0.993
_diffrn_reflns_limit_h_min     -13
_diffrn_reflns_limit_h_max     13
_diffrn_reflns_limit_k_min     -13
_diffrn_reflns_limit_k_max     13
_diffrn_reflns_limit_l_min     -14
_diffrn_reflns_limit_l_max     13
_diffrn_standards_number     0
_diffrn_standards_interval_count     .
_diffrn_standards_interval_time     .
_diffrn_standards_decay_%     ?
_refine_special_details
;
 Refinement of F^2^ against ALL reflections.  The weighted R-factor wR and
 goodness of fit S are based on F^2^, conventional R-factors R are based
 on F, with F set to zero for negative F^2^. The threshold expression of
 F^2^ > 2sigma(F^2^) is used only for calculating R-factors(gt) etc. and is
 not relevant to the choice of reflections for refinement.  R-factors based
 on F^2^ are statistically about twice as large as those based on F, and R-
 factors based on ALL data will be even larger.
;
_reflns_number_total     5261
_reflns_number_gt     4131
_reflns_threshold_expression     I>2\s(I)
_refine_ls_structure_factor_coef     Fsqd
_refine_ls_matrix_type     full
_refine_ls_R_factor_all     0.079
_refine_ls_R_factor_gt     0.060
_refine_ls_wR_factor_gt     0.135
_refine_ls_wR_factor_ref     0.144
_refine_ls_goodness_of_fit_ref     1.08
_refine_ls_restrained_S_all     1.08
_refine_ls_number_reflns     5261
_refine_ls_number_parameters     264
_refine_ls_number_restraints     0
_refine_ls_hydrogen_treatment     constr
_refine_ls_weighting_scheme     calc
_refine_ls_weighting_details
         'calc w=1/[\s^2^(Fo^2^)+(0.0554P)^2^+0.6909P] where P=(Fo^2^+2Fc^2^)/3'
_atom_sites_solution_hydrogens     geom
_atom_sites_solution_primary     direct
_atom_sites_solution_secondary     difmap
_refine_ls_shift/su_max     ?
_refine_ls_shift/su_max_lt     0.001
_refine_ls_shift/su_mean     0.000
_refine_diff_density_max     0.51
_refine_diff_density_min     -0.29
_refine_ls_extinction_method     none
_refine_ls_extinction_coef     ?
loop_
    _atom_type_symbol
    _atom_type_description
    _atom_type_scat_dispersion_real
    _atom_type_scat_dispersion_imag
    _atom_type_scat_source
    'C' 'C' 0.0033 0.0016
                         'International Tables Vol C Tables 4.2.6.8 and 6.1.1.4'
    'H' 'H' 0.0000 0.0000
                         'International Tables Vol C Tables 4.2.6.8 and 6.1.1.4'
    'N' 'N' 0.0061 0.0033
                         'International Tables Vol C Tables 4.2.6.8 and 6.1.1.4'
    'O' 'O' 0.0106 0.0060
                         'International Tables Vol C Tables 4.2.6.8 and 6.1.1.4'
_computing_data_collection     'APEX2 (Bruker, 2005)'
_computing_cell_refinement     'SAINT (Bruker, 2005)'
_computing_data_reduction     'SAINT (Bruker, 2005)'
_computing_structure_solution     'SHELXTL (Sheldrick, 2008)'
_computing_structure_refinement     'SHELXTL (Sheldrick, 2008)'
_computing_molecular_graphics     'SHELXTL (Sheldrick, 2008)'
_computing_publication_material
;
SHELXTL (Sheldrick, 2008) and PLATON (Spek, 2009)
;
loop_
    _atom_site_type_symbol
    _atom_site_label
    _atom_site_fract_x
    _atom_site_fract_y
    _atom_site_fract_z
    _atom_site_U_iso_or_equiv
    _atom_site_adp_type
    _atom_site_calc_flag
    _atom_site_refinement_flags
    _atom_site_occupancy
    _atom_site_disorder_assembly
    _atom_site_disorder_group
    O O1 0.37746(12) -0.18217(11) 0.54625(12) 0.0192(3) Uani d . 1 . .
    O O2 0.27874(13) 0.22439(13) 0.28781(12) 0.0220(3) Uani d . 1 . .
    O O3 0.71075(14) -0.45933(13) 0.52077(13) 0.0275(3) Uani d . 1 . .
    O O4 0.51656(15) -0.43098(14) 0.65457(15) 0.0329(3) Uani d . 1 . .
    N N1 -0.00353(15) 0.13036(14) 0.62991(13) 0.0165(3) Uani d . 1 . .
    N N2 0.12266(15) 0.01582(14) 0.61610(14) 0.0173(3) Uani d . 1 . .
    N N3 0.58353(16) -0.39214(15) 0.56224(15) 0.0218(3) Uani d . 1 . .
    C C1 -0.11237(18) 0.36641(17) 0.26082(16) 0.0190(3) Uani d . 1 . .
    H H1A -0.1398 0.2924 0.3004 0.023 Uiso calc R 1 . .
    C C2 -0.21404(19) 0.47566(19) 0.19334(17) 0.0221(4) Uani d . 1 . .
    H H2A -0.3088 0.4727 0.1870 0.026 Uiso calc R 1 . .
    C C3 -0.17692(19) 0.58885(18) 0.13536(17) 0.0227(4) Uani d . 1 . .
    C C4 -0.03428(19) 0.59078(18) 0.14428(17) 0.0227(4) Uani d . 1 . .
    H H4A -0.0079 0.6663 0.1067 0.027 Uiso calc R 1 . .
    C C5 0.06906(19) 0.48115(17) 0.20874(17) 0.0206(3) Uani d . 1 . .
    H H5A 0.1647 0.4827 0.2121 0.025 Uiso calc R 1 . .
    C C6 0.03091(18) 0.36868(16) 0.26861(16) 0.0171(3) Uani d . 1 . .
    C C7 0.15071(18) 0.25230(16) 0.33197(16) 0.0169(3) Uani d . 1 . .
    C C8 0.11205(17) 0.17708(16) 0.44824(16) 0.0162(3) Uani d . 1 . .
    C C9 0.19410(17) 0.04329(16) 0.50694(16) 0.0160(3) Uani d . 1 . .
    C C10 0.33574(18) -0.06208(16) 0.46636(16) 0.0167(3) Uani d . 1 . .
    C C11 0.44312(18) -0.06981(17) 0.36922(16) 0.0202(3) Uani d . 1 . .
    H H11A 0.4408 -0.0024 0.3029 0.024 Uiso calc R 1 . .
    C C12 0.55914(19) -0.20056(17) 0.38871(17) 0.0209(3) Uani d . 1 . .
    H H12A 0.6478 -0.2365 0.3386 0.025 Uiso calc R 1 . .
    C C13 0.51276(18) -0.26116(16) 0.49567(17) 0.0192(3) Uani d . 1 . .
    C C14 -0.01294(18) 0.22782(16) 0.53221(16) 0.0170(3) Uani d . 1 . .
    H H14A -0.0897 0.3137 0.5230 0.020 Uiso calc R 1 . .
    C C15 -0.10373(17) 0.13658(16) 0.74182(16) 0.0164(3) Uani d . 1 . .
    C C16 -0.07593(19) 0.02085(18) 0.82857(17) 0.0216(3) Uani d . 1 . .
    H H16A 0.0039 -0.0619 0.8115 0.026 Uiso calc R 1 . .
    C C17 -0.1685(2) 0.03015(19) 0.94092(18) 0.0246(4) Uani d . 1 . .
    H H17A -0.1504 -0.0482 0.9980 0.029 Uiso calc R 1 . .
    C C18 -0.28747(19) 0.1528(2) 0.97094(17) 0.0227(4) Uani d . 1 . .
    C C19 -0.31491(19) 0.26609(18) 0.88030(17) 0.0225(4) Uani d . 1 . .
    H H19A -0.3948 0.3488 0.8973 0.027 Uiso calc R 1 . .
    C C20 -0.22600(18) 0.25837(17) 0.76544(17) 0.0194(3) Uani d . 1 . .
    H H20A -0.2480 0.3338 0.7050 0.023 Uiso calc R 1 . .
    C C21 -0.2876(2) 0.7069(2) 0.0625(2) 0.0360(5) Uani d . 1 . .
    H H21A -0.2859 0.7979 0.0900 0.054 Uiso calc R 1 . .
    H H21B -0.3844 0.7011 0.0816 0.054 Uiso calc R 1 . .
    H H21C -0.2628 0.6967 -0.0305 0.054 Uiso calc R 1 . .
    C C22 -0.3809(2) 0.1612(2) 1.09795(19) 0.0325(5) Uani d . 1 . .
    H H22A -0.3183 0.1206 1.1685 0.049 Uiso calc R 1 . .
    H H22B -0.4475 0.1089 1.0894 0.049 Uiso calc R 1 . .
    H H22C -0.4363 0.2595 1.1167 0.049 Uiso calc R 1 . .
loop_
    _atom_site_aniso_label
    _atom_site_aniso_U_11
    _atom_site_aniso_U_22
    _atom_site_aniso_U_33
    _atom_site_aniso_U_12
    _atom_site_aniso_U_13
    _atom_site_aniso_U_23
    O1 0.0163(6) 0.0132(5) 0.0240(6) 0.0000(4) 0.0004(4) 0.0034(4)
    O2 0.0183(6) 0.0197(6) 0.0252(6) -0.0038(5) 0.0025(5) 0.0048(5)
    O3 0.0230(6) 0.0198(6) 0.0288(7) 0.0067(5) 0.0010(5) -0.0002(5)
    O4 0.0273(7) 0.0218(6) 0.0426(8) -0.0017(5) 0.0048(6) 0.0128(6)
    N1 0.0154(6) 0.0126(6) 0.0187(7) -0.0015(5) 0.0008(5) 0.0015(5)
    N2 0.0149(6) 0.0121(6) 0.0216(7) -0.0004(5) -0.0003(5) 0.0007(5)
    N3 0.0208(7) 0.0152(6) 0.0251(8) -0.0003(5) -0.0016(6) 0.0004(5)
    C1 0.0196(8) 0.0170(7) 0.0191(8) -0.0052(6) 0.0016(6) 0.0035(6)
    C2 0.0166(8) 0.0251(8) 0.0218(8) -0.0040(6) -0.0001(6) 0.0048(7)
    C3 0.0198(8) 0.0226(8) 0.0198(8) -0.0003(6) 0.0008(6) 0.0064(6)
    C4 0.0242(8) 0.0173(7) 0.0246(9) -0.0053(6) -0.0002(7) 0.0069(6)
    C5 0.0206(8) 0.0179(7) 0.0223(8) -0.0055(6) -0.0013(6) 0.0029(6)
    C6 0.0184(7) 0.0138(7) 0.0169(7) -0.0028(6) -0.0004(6) 0.0016(6)
    C7 0.0192(8) 0.0134(7) 0.0172(7) -0.0045(6) 0.0001(6) 0.0019(6)
    C8 0.0163(7) 0.0122(6) 0.0186(8) -0.0029(5) -0.0015(6) 0.0015(5)
    C9 0.0169(7) 0.0122(6) 0.0176(7) -0.0032(5) -0.0009(6) 0.0011(5)
    C10 0.0177(7) 0.0117(6) 0.0191(8) -0.0028(6) -0.0029(6) 0.0013(5)
    C11 0.0210(8) 0.0165(7) 0.0186(8) -0.0007(6) -0.0006(6) 0.0014(6)
    C12 0.0187(8) 0.0182(7) 0.0205(8) 0.0008(6) 0.0002(6) -0.0023(6)
    C13 0.0168(8) 0.0138(7) 0.0223(8) 0.0010(6) -0.0009(6) -0.0005(6)
    C14 0.0175(7) 0.0126(6) 0.0189(8) -0.0024(6) -0.0010(6) 0.0023(5)
    C15 0.0159(7) 0.0155(7) 0.0174(7) -0.0048(6) -0.0003(6) 0.0001(6)
    C16 0.0211(8) 0.0176(7) 0.0227(8) -0.0026(6) -0.0003(6) 0.0037(6)
    C17 0.0242(9) 0.0257(8) 0.0226(9) -0.0077(7) -0.0009(7) 0.0079(7)
    C18 0.0197(8) 0.0304(9) 0.0183(8) -0.0090(7) 0.0004(6) 0.0013(7)
    C19 0.0174(8) 0.0221(8) 0.0251(9) -0.0032(6) 0.0017(6) -0.0015(7)
    C20 0.0182(8) 0.0152(7) 0.0229(8) -0.0036(6) 0.0004(6) 0.0028(6)
    C21 0.0218(9) 0.0388(11) 0.0377(11) 0.0001(8) 0.0009(8) 0.0226(9)
    C22 0.0253(10) 0.0465(12) 0.0210(9) -0.0070(8) 0.0033(7) 0.0053(8)
_geom_special_details
;
 All esds (except the esd in the dihedral angle between two l.s. planes)
 are estimated using the full covariance matrix.  The cell esds are taken
 into account individually in the estimation of esds in distances, angles
 and torsion angles; correlations between esds in cell parameters are only
 used when they are defined by crystal symmetry.  An approximate (isotropic)
 treatment of cell esds is used for estimating esds involving l.s. planes.
;
loop_
    _geom_bond_atom_site_label_1
    _geom_bond_atom_site_label_2
    _geom_bond_site_symmetry_2
    _geom_bond_distance
    _geom_bond_publ_flag
    O1 C13 . 1.3526(18) ?
    O1 C10 . 1.3792(18) ?
    O2 C7 . 1.2262(19) ?
    O3 N3 . 1.2354(18) ?
    O4 N3 . 1.2264(19) ?
    N1 C14 . 1.349(2) ?
    N1 N2 . 1.3614(17) ?
    N1 C15 . 1.430(2) ?
    N2 C9 . 1.334(2) ?
    N3 C13 . 1.423(2) ?
    C1 C2 . 1.394(2) ?
    C1 C6 . 1.397(2) ?
    C1 H1A . 0.9300 ?
    C2 C3 . 1.389(2) ?
    C2 H2A . 0.9300 ?
    C3 C4 . 1.391(3) ?
    C3 C21 . 1.509(2) ?
    C4 C5 . 1.388(2) ?
    C4 H4A . 0.9300 ?
    C5 C6 . 1.395(2) ?
    C5 H5A . 0.9300 ?
    C6 C7 . 1.499(2) ?
    C7 C8 . 1.470(2) ?
    C8 C14 . 1.383(2) ?
    C8 C9 . 1.434(2) ?
    C9 C10 . 1.457(2) ?
    C10 C11 . 1.365(2) ?
    C11 C12 . 1.420(2) ?
    C11 H11A . 0.9300 ?
    C12 C13 . 1.346(2) ?
    C12 H12A . 0.9300 ?
    C14 H14A . 0.9300 ?
    C15 C16 . 1.389(2) ?
    C15 C20 . 1.391(2) ?
    C16 C17 . 1.386(2) ?
    C16 H16A . 0.9300 ?
    C17 C18 . 1.390(2) ?
    C17 H17A . 0.9300 ?
    C18 C19 . 1.396(2) ?
    C18 C22 . 1.511(2) ?
    C19 C20 . 1.389(2) ?
    C19 H19A . 0.9300 ?
    C20 H20A . 0.9300 ?
    C21 H21A . 0.9600 ?
    C21 H21B . 0.9600 ?
    C21 H21C . 0.9600 ?
    C22 H22A . 0.9600 ?
    C22 H22B . 0.9600 ?
    C22 H22C . 0.9600 ?
loop_
    _geom_angle_atom_site_label_1
    _geom_angle_atom_site_label_2
    _geom_angle_atom_site_label_3
    _geom_angle_site_symmetry_1
    _geom_angle_site_symmetry_3
    _geom_angle
    _geom_angle_publ_flag
    C13 O1 C10 . . 104.73(12) ?
    C14 N1 N2 . . 112.14(13) ?
    C14 N1 C15 . . 128.60(13) ?
    N2 N1 C15 . . 119.22(13) ?
    C9 N2 N1 . . 105.09(12) ?
    O4 N3 O3 . . 124.62(14) ?
    O4 N3 C13 . . 119.26(14) ?
    O3 N3 C13 . . 116.12(14) ?
    C2 C1 C6 . . 119.62(15) ?
    C2 C1 H1A . . 120.2 ?
    C6 C1 H1A . . 120.2 ?
    C3 C2 C1 . . 121.40(16) ?
    C3 C2 H2A . . 119.3 ?
    C1 C2 H2A . . 119.3 ?
    C2 C3 C4 . . 118.62(15) ?
    C2 C3 C21 . . 121.14(17) ?
    C4 C3 C21 . . 120.24(16) ?
    C5 C4 C3 . . 120.63(16) ?
    C5 C4 H4A . . 119.7 ?
    C3 C4 H4A . . 119.7 ?
    C4 C5 C6 . . 120.65(16) ?
    C4 C5 H5A . . 119.7 ?
    C6 C5 H5A . . 119.7 ?
    C5 C6 C1 . . 119.07(15) ?
    C5 C6 C7 . . 117.08(15) ?
    C1 C6 C7 . . 123.77(14) ?
    O2 C7 C8 . . 121.55(14) ?
    O2 C7 C6 . . 119.45(14) ?
    C8 C7 C6 . . 118.98(14) ?
    C14 C8 C9 . . 103.84(13) ?
    C14 C8 C7 . . 126.10(14) ?
    C9 C8 C7 . . 129.94(14) ?
    N2 C9 C8 . . 111.20(13) ?
    N2 C9 C10 . . 117.80(13) ?
    C8 C9 C10 . . 131.00(15) ?
    C11 C10 O1 . . 110.18(13) ?
    C11 C10 C9 . . 135.41(15) ?
    O1 C10 C9 . . 114.36(13) ?
    C10 C11 C12 . . 106.90(14) ?
    C10 C11 H11A . . 126.6 ?
    C12 C11 H11A . . 126.6 ?
    C13 C12 C11 . . 104.92(14) ?
    C13 C12 H12A . . 127.5 ?
    C11 C12 H12A . . 127.5 ?
    C12 C13 O1 . . 113.27(14) ?
    C12 C13 N3 . . 130.32(15) ?
    O1 C13 N3 . . 116.41(14) ?
    N1 C14 C8 . . 107.72(13) ?
    N1 C14 H14A . . 126.1 ?
    C8 C14 H14A . . 126.1 ?
    C16 C15 C20 . . 120.22(15) ?
    C16 C15 N1 . . 119.28(14) ?
    C20 C15 N1 . . 120.49(14) ?
    C17 C16 C15 . . 119.23(15) ?
    C17 C16 H16A . . 120.4 ?
    C15 C16 H16A . . 120.4 ?
    C16 C17 C18 . . 122.08(16) ?
    C16 C17 H17A . . 119.0 ?
    C18 C17 H17A . . 119.0 ?
    C17 C18 C19 . . 117.40(16) ?
    C17 C18 C22 . . 120.35(16) ?
    C19 C18 C22 . . 122.25(16) ?
    C20 C19 C18 . . 121.69(15) ?
    C20 C19 H19A . . 119.2 ?
    C18 C19 H19A . . 119.2 ?
    C19 C20 C15 . . 119.28(15) ?
    C19 C20 H20A . . 120.4 ?
    C15 C20 H20A . . 120.4 ?
    C3 C21 H21A . . 109.5 ?
    C3 C21 H21B . . 109.5 ?
    H21A C21 H21B . . 109.5 ?
    C3 C21 H21C . . 109.5 ?
    H21A C21 H21C . . 109.5 ?
    H21B C21 H21C . . 109.5 ?
    C18 C22 H22A . . 109.5 ?
    C18 C22 H22B . . 109.5 ?
    H22A C22 H22B . . 109.5 ?
    C18 C22 H22C . . 109.5 ?
    H22A C22 H22C . . 109.5 ?
    H22B C22 H22C . . 109.5 ?
loop_
    _geom_torsion_atom_site_label_1
    _geom_torsion_atom_site_label_2
    _geom_torsion_atom_site_label_3
    _geom_torsion_atom_site_label_4
    _geom_torsion_site_symmetry_1
    _geom_torsion_site_symmetry_2
    _geom_torsion_site_symmetry_3
    _geom_torsion_site_symmetry_4
    _geom_torsion
    _geom_torsion_publ_flag
    C14 N1 N2 C9 . . . . 0.31(18) ?
    C15 N1 N2 C9 . . . . -177.78(14) ?
    C6 C1 C2 C3 . . . . -1.2(3) ?
    C1 C2 C3 C4 . . . . 0.8(3) ?
    C1 C2 C3 C21 . . . . -179.96(17) ?
    C2 C3 C4 C5 . . . . 0.6(3) ?
    C21 C3 C4 C5 . . . . -178.65(17) ?
    C3 C4 C5 C6 . . . . -1.6(3) ?
    C4 C5 C6 C1 . . . . 1.1(2) ?
    C4 C5 C6 C7 . . . . 177.95(15) ?
    C2 C1 C6 C5 . . . . 0.2(2) ?
    C2 C1 C6 C7 . . . . -176.34(15) ?
    C5 C6 C7 O2 . . . . -29.8(2) ?
    C1 C6 C7 O2 . . . . 146.86(17) ?
    C5 C6 C7 C8 . . . . 148.48(16) ?
    C1 C6 C7 C8 . . . . -34.9(2) ?
    O2 C7 C8 C14 . . . . 156.53(17) ?
    C6 C7 C8 C14 . . . . -21.7(3) ?
    O2 C7 C8 C9 . . . . -18.8(3) ?
    C6 C7 C8 C9 . . . . 162.94(16) ?
    N1 N2 C9 C8 . . . . -0.67(18) ?
    N1 N2 C9 C10 . . . . 179.90(14) ?
    C14 C8 C9 N2 . . . . 0.77(19) ?
    C7 C8 C9 N2 . . . . 176.92(16) ?
    C14 C8 C9 C10 . . . . -179.89(17) ?
    C7 C8 C9 C10 . . . . -3.7(3) ?
    C13 O1 C10 C11 . . . . 0.64(18) ?
    C13 O1 C10 C9 . . . . -177.09(14) ?
    N2 C9 C10 C11 . . . . -175.27(19) ?
    C8 C9 C10 C11 . . . . 5.4(3) ?
    N2 C9 C10 O1 . . . . 1.7(2) ?
    C8 C9 C10 O1 . . . . -177.61(16) ?
    O1 C10 C11 C12 . . . . -0.40(19) ?
    C9 C10 C11 C12 . . . . 176.65(19) ?
    C10 C11 C12 C13 . . . . 0.0(2) ?
    C11 C12 C13 O1 . . . . 0.4(2) ?
    C11 C12 C13 N3 . . . . -179.11(18) ?
    C10 O1 C13 C12 . . . . -0.66(19) ?
    C10 O1 C13 N3 . . . . 178.94(14) ?
    O4 N3 C13 C12 . . . . -175.80(19) ?
    O3 N3 C13 C12 . . . . 4.0(3) ?
    O4 N3 C13 O1 . . . . 4.7(2) ?
    O3 N3 C13 O1 . . . . -175.53(15) ?
    N2 N1 C14 C8 . . . . 0.17(19) ?
    C15 N1 C14 C8 . . . . 178.05(15) ?
    C9 C8 C14 N1 . . . . -0.54(18) ?
    C7 C8 C14 N1 . . . . -176.89(15) ?
    C14 N1 C15 C16 . . . . 177.34(17) ?
    N2 N1 C15 C16 . . . . -4.9(2) ?
    C14 N1 C15 C20 . . . . -4.1(3) ?
    N2 N1 C15 C20 . . . . 173.63(15) ?
    C20 C15 C16 C17 . . . . -2.2(3) ?
    N1 C15 C16 C17 . . . . 176.38(16) ?
    C15 C16 C17 C18 . . . . -1.0(3) ?
    C16 C17 C18 C19 . . . . 2.6(3) ?
    C16 C17 C18 C22 . . . . -176.83(18) ?
    C17 C18 C19 C20 . . . . -1.0(3) ?
    C22 C18 C19 C20 . . . . 178.38(18) ?
    C18 C19 C20 C15 . . . . -2.0(3) ?
    C16 C15 C20 C19 . . . . 3.7(3) ?
    N1 C15 C20 C19 . . . . -174.87(16) ?
loop_
    _geom_hbond_atom_site_label_D
    _geom_hbond_atom_site_label_H
    _geom_hbond_atom_site_label_A
    _geom_hbond_site_symmetry_A
    _geom_hbond_distance_DH
    _geom_hbond_distance_HA
    _geom_hbond_distance_DA
    _geom_hbond_angle_DHA
    _geom_hbond_publ_flag
    C11 H11A O2 . 0.93 2.28 2.940(2) 128 yes
    C14 H14A O3 1_465 0.93 2.42 3.352(2) 175 yes
