# Supplementary material for: (4-Methyl­phen­yl)[1-(4-methyl­phen­yl)-3-(5-nitro-2-fur­yl)-1H-pyrazol-4-yl]methanone
Source: Acta Crystallogr Sect E Struct Rep Online. 2009 Nov 14;65(Pt 12):o3099–100. doi: 10.1107/S1600536809047758 (PMC2972131; doi:10.1107/S1600536809047758)
Supplement: Supplementary file 2 [file e-65-o3099-Isup2.hkl]

# 
# h,k,l, Fc-squared, Fo-squared, sigma(Fo-squared) and status flag 
# 
data_I
_shelx_title ' bk15m in P-1 (100K)' 
_shelx_refln_list_code          4 
_shelx_F_calc_maximum      173.88 
_exptl_crystal_F_000       404.00 
_reflns_d_resolution_high  0.7122 
 
loop_ 
 _symmetry_equiv_pos_as_xyz 
 'x, y, z' 
 '-x, -y, -z' 
 
_cell_length_a     9.6398 
_cell_length_b     9.9160 
_cell_length_c    10.1815 
_cell_angle_alpha  88.051 
_cell_angle_beta   85.930 
_cell_angle_gamma  70.495 
 
_shelx_F_squared_multiplier     1.000 
 
loop_ 
 _refln_index_h 
 _refln_index_k 
 _refln_index_l 
 _refln_F_squared_calc 
 _refln_F_squared_meas 
 _refln_F_squared_sigma 
 _refln_observed_status 
   2   0   0       59.46       50.11      1.02 o 
   3   0   0       46.30       43.06      1.15 o 
   4   0   0       38.33       35.80      1.18 o 
   5   0   0      140.41      149.54      2.62 o 
   6   0   0       43.00       53.97      1.52 o 
   7   0   0      251.11      251.17      5.23 o 
   8   0   0        7.60        6.59      1.45 o 
   9   0   0        0.01       -2.45      2.45 o 
  10   0   0      202.72      192.15      9.10 o 
  11   0   0       27.96       31.92     12.30 o 
  12   0   0       30.67       34.46     10.28 o 
 -11   1   0       38.03       43.14      5.97 o 
 -10   1   0       35.78       44.69      5.84 o 
  -9   1   0      126.66      114.34      6.83 o 
  -8   1   0      287.91      292.32      6.29 o 
  -7   1   0      216.94      214.27      4.36 o 
  -6   1   0      233.79      239.93      3.92 o 
  -5   1   0      358.69      370.87      5.47 o 
  -4   1   0     1429.49     1589.68     19.43 o 
  -3   1   0       31.13       40.46      1.24 o 
  -2   1   0      207.36      224.73      2.98 o 
  -1   1   0       41.04       46.12      0.62 o 
   0   1   0      173.40      167.88     10.30 o 
   1   1   0       69.57       67.29      1.92 o 
   2   1   0      386.76      360.68      4.32 o 
   3   1   0       33.61       23.77      1.24 o 
   4   1   0      576.46      611.25      4.71 o 
   5   1   0      152.05      178.43      1.72 o 
   6   1   0      496.63      493.80      4.36 o 
   7   1   0       42.68       38.22      1.03 o 
   8   1   0       70.69       58.19      1.89 o 
   9   1   0       82.94       74.44      3.32 o 
  10   1   0       15.86       10.23      5.62 o 
  11   1   0      151.28      146.74      8.42 o 
  12   1   0        1.43       -1.89      6.82 o 
  13   1   0        5.82        2.55      8.84 o 
 -11   2   0        6.08       35.64      8.20 o 
 -10   2   0       13.10       13.19      4.24 o 
  -9   2   0        4.65        5.10      2.58 o 
  -8   2   0      692.24      688.96     11.90 o 
  -7   2   0      463.73      472.47      7.34 o 
  -6   2   0       71.16       79.06      2.56 o 
  -5   2   0       59.77       52.68      1.95 o 
  -4   2   0      206.52      286.71      4.31 o 
  -3   2   0     2191.26     2476.45     24.24 o 
  -2   2   0     1577.79     1716.64     13.54 o 
  -1   2   0      102.75      103.36      1.22 o 
   0   2   0       34.26       31.55      0.81 o 
   1   2   0     5145.69     5118.09     42.72 o 
   2   2   0      884.86      834.29      6.58 o 
   3   2   0       23.63       24.48      0.91 o 
   4   2   0        0.25       -0.29      0.30 o 
   5   2   0      153.58      172.17      2.15 o 
   6   2   0      135.30      132.92      1.67 o 
   7   2   0        1.80        1.69      0.39 o 
   8   2   0       12.15       20.46      1.84 o 
   9   2   0       16.53       14.00      2.06 o 
  10   2   0       86.26       82.44      3.95 o 
  11   2   0        9.22       11.43      2.74 o 
  12   2   0       12.44       13.43      6.32 o 
  13   2   0        0.10       -7.40      7.40 o 
 -11   3   0        2.20        7.77      8.69 o 
 -10   3   0        2.21       10.16      4.31 o 
  -9   3   0        0.01        4.29      2.84 o 
  -8   3   0        5.64        4.08      1.37 o 
  -7   3   0       37.91       50.04      2.75 o 
  -6   3   0      550.80      496.07      7.01 o 
  -5   3   0       22.73       20.04      1.57 o 
  -4   3   0       86.84      100.67      2.69 o 
  -3   3   0      475.29      619.56      6.79 o 
  -2   3   0       23.25       26.65      0.72 o 
  -1   3   0      214.70      228.17      2.32 o 
   0   3   0      416.65      494.44      4.11 o 
   1   3   0      563.63      602.95      5.19 o 
   2   3   0        8.97        9.06      0.53 o 
   3   3   0      813.75      739.34      9.05 o 
   4   3   0       22.51       24.47      0.89 o 
   5   3   0       58.78       60.08      1.33 o 
   6   3   0      321.20      332.32      3.67 o 
   7   3   0       78.62       83.93      1.89 o 
   8   3   0      198.73      197.08      4.64 o 
   9   3   0        9.55       11.37      1.98 o 
  10   3   0      153.19      149.86      5.31 o 
  11   3   0      205.27      226.91      6.86 o 
  12   3   0       70.64       60.73     10.31 o 
  13   3   0      101.81      132.92      6.43 o 
 -10   4   0       20.58       32.17      4.59 o 
  -9   4   0        1.35        6.10      3.03 o 
  -8   4   0       16.44       14.96      2.22 o 
  -7   4   0      225.29      196.55      5.65 o 
  -6   4   0      372.04      361.96      6.75 o 
  -5   4   0      612.39      647.75      7.69 o 
  -4   4   0       42.16       42.27      1.36 o 
  -3   4   0      529.87      637.48      5.04 o 
  -2   4   0     1045.13     1249.64      8.88 o 
  -1   4   0      274.27      329.68      3.39 o 
   0   4   0      661.25      735.13      5.96 o 
   1   4   0      235.09      244.22      2.65 o 
   2   4   0     1140.88     1131.47      8.14 o 
   3   4   0       35.92       29.82      1.39 o 
   4   4   0      171.23      162.80      2.36 o 
   5   4   0        1.20        0.17      0.43 o 
   6   4   0      348.18      326.72      3.89 o 
   7   4   0       72.26       62.43      1.98 o 
   8   4   0      115.97      106.95      3.58 o 
   9   4   0       68.56       67.43      3.65 o 
  10   4   0        0.57        0.16      1.76 o 
  11   4   0      228.82      225.49      7.00 o 
  12   4   0        6.44        6.21      5.91 o 
  13   4   0      105.73      110.24      6.47 o 
 -10   5   0      206.93      242.72      9.34 o 
  -9   5   0        4.62        8.18      3.69 o 
  -8   5   0      113.94      116.56      4.36 o 
  -7   5   0        2.89       -1.18      1.57 o 
  -6   5   0      206.08      187.00      4.10 o 
  -5   5   0        8.62        9.88      1.26 o 
  -4   5   0       77.92       84.78      2.00 o 
  -3   5   0       32.42       28.37      0.87 o 
  -2   5   0      256.04      276.54      2.93 o 
  -1   5   0      419.04      444.81      4.88 o 
   0   5   0      991.10     1140.34      9.33 o 
   1   5   0      407.78      407.06      4.04 o 
   2   5   0      201.14      186.96      2.81 o 
   3   5   0      136.19      132.54      1.92 o 
   4   5   0      450.33      414.33      7.27 o 
   5   5   0      188.97      174.75      2.71 o 
   6   5   0      193.40      166.84      2.71 o 
   7   5   0      282.41      281.69      5.04 o 
   8   5   0        4.56        3.99      1.57 o 
   9   5   0       63.56       63.24      3.71 o 
  10   5   0      310.91      302.59      8.17 o 
  11   5   0       72.45       81.98      4.60 o 
  12   5   0       21.11       18.41      3.56 o 
  13   5   0        9.19       11.73      3.68 o 
  -9   6   0        1.28        3.46      3.57 o 
  -8   6   0       34.06       39.50      3.31 o 
  -7   6   0       21.99       21.04      2.93 o 
  -6   6   0      109.19       97.46      4.71 o 
  -5   6   0        2.10        3.09      1.03 o 
  -4   6   0      793.74      772.37     11.40 o 
  -3   6   0       24.11       27.56      1.68 o 
  -2   6   0        6.85        8.26      0.73 o 
  -1   6   0      414.10      413.85      4.54 o 
   0   6   0       38.74       48.56      1.60 o 
   1   6   0      136.23      149.48      2.33 o 
   2   6   0       95.16       85.88      1.78 o 
   3   6   0      102.26      113.93      1.95 o 
   4   6   0      293.38      276.65      3.22 o 
   5   6   0      113.54      112.38      2.33 o 
   6   6   0      453.44      435.46      5.52 o 
   7   6   0        7.96        4.11      1.67 o 
   8   6   0       24.46       23.95      2.73 o 
   9   6   0       13.93       16.75      2.31 o 
  10   6   0       30.71       37.95      3.57 o 
  11   6   0        1.23        1.95      4.01 o 
  12   6   0      192.53      198.67     11.42 o 
  13   6   0        5.81       -0.38      7.48 o 
  -8   7   0        0.41        1.68      3.64 o 
  -7   7   0       14.52       18.30      1.77 o 
  -6   7   0       33.66       29.51      2.23 o 
  -5   7   0       26.14       27.63      2.29 o 
  -4   7   0       68.54       70.99      3.10 o 
  -3   7   0      170.47      183.64      6.82 o 
  -2   7   0       68.65       68.02      5.72 o 
  -1   7   0        0.00        0.37      0.89 o 
   0   7   0       46.96       39.79      2.23 o 
   1   7   0       20.07       27.36      1.20 o 
   2   7   0       90.42       96.80      2.04 o 
   3   7   0        0.54       -0.32      0.48 o 
   4   7   0       69.10       67.74      1.70 o 
   5   7   0      250.51      271.47      4.31 o 
   6   7   0      440.95      431.15      6.31 o 
   7   7   0        7.71        9.64      1.90 o 
   8   7   0      316.37      329.35      8.34 o 
   9   7   0        1.29        3.55      2.91 o 
  10   7   0        0.27        1.73      4.41 o 
  11   7   0       38.77       25.49      4.19 o 
  12   7   0        8.49        7.57      3.54 o 
  13   7   0       23.93       21.62      4.52 o 
  -7   8   0       26.64       27.08      2.93 o 
  -6   8   0       14.21       16.49      1.94 o 
  -5   8   0        5.97        4.07      1.43 o 
  -4   8   0       85.54       86.07      5.08 o 
  -3   8   0       14.03       15.77      2.31 o 
  -2   8   0      158.57      149.30      4.59 o 
  -1   8   0      293.01      284.04      6.37 o 
   0   8   0       65.23       67.10      3.23 o 
   1   8   0      870.45      860.87     11.01 o 
   2   8   0       19.27       20.07      1.41 o 
   3   8   0       31.35       31.14      1.85 o 
   4   8   0      430.16      433.90      5.07 o 
   5   8   0        2.38        1.54      1.04 o 
   6   8   0       47.77       47.66      3.55 o 
   7   8   0        4.45        4.65      2.10 o 
   8   8   0       86.65       94.86      3.94 o 
   9   8   0        0.44        4.58      2.34 o 
  10   8   0       41.67       39.75      4.91 o 
  11   8   0      123.61      140.79     10.34 o 
  12   8   0        0.11       -4.08      4.08 o 
  13   8   0        0.36        0.54      3.28 o 
  -6   9   0        2.10        2.79      4.11 o 
  -5   9   0       65.30       72.01      3.37 o 
  -4   9   0       97.40       88.23      4.63 o 
  -3   9   0        2.70        0.35      1.45 o 
  -2   9   0       10.38       10.46      1.83 o 
  -1   9   0        0.01       -0.58      1.41 o 
   0   9   0      142.45      135.26      4.50 o 
   1   9   0      154.64      148.08      4.64 o 
   2   9   0      107.46      107.79      3.91 o 
   3   9   0        0.03        1.30      1.01 o 
   4   9   0      123.99      131.86      3.49 o 
   5   9   0        0.02        2.81      2.14 o 
   6   9   0        1.32       -0.24      2.58 o 
   7   9   0       30.43       33.92      3.03 o 
   8   9   0        1.87        5.50      2.29 o 
   9   9   0       39.66       45.05      4.45 o 
  10   9   0       13.78        6.19      3.94 o 
  11   9   0       71.84       64.96      7.94 o 
  12   9   0       26.90       30.37     12.34 o 
  -5  10   0        0.01       -0.40      3.39 o 
  -4  10   0      122.36      122.82      4.48 o 
  -3  10   0       18.75       23.61      2.44 o 
  -2  10   0        8.93       11.42      2.12 o 
  -1  10   0       44.59       47.28      3.34 o 
   0  10   0       89.24       84.61      3.90 o 
   1  10   0       87.60       83.79      4.52 o 
   2  10   0      323.05      312.74      6.32 o 
   3  10   0       79.30       72.71      3.63 o 
   4  10   0        4.26        2.59      2.60 o 
   5  10   0       98.57       99.52      5.45 o 
   6  10   0       64.54       67.15      4.71 o 
   7  10   0        4.51        5.28      2.83 o 
   8  10   0        1.21        9.67      4.59 o 
   9  10   0       14.88       16.74      5.82 o 
  10  10   0       31.70       27.13      6.19 o 
  11  10   0        9.80        8.67      4.38 o 
  12  10   0        0.37       -1.56      6.77 o 
  -4  11   0       10.21        9.57      5.24 o 
  -3  11   0        0.01        0.41      2.98 o 
  -2  11   0      113.47      117.26      4.49 o 
  -1  11   0        0.56        1.31      1.38 o 
   0  11   0        0.16        2.26      1.45 o 
   1  11   0      211.10      196.29      5.33 o 
   2  11   0       98.33       89.97      4.26 o 
   3  11   0       20.34       19.02      2.60 o 
   4  11   0      149.66      132.65      7.89 o 
   5  11   0      209.00      202.18     11.49 o 
   6  11   0        8.01        8.22      3.29 o 
   7  11   0        5.51       10.23      3.23 o 
   8  11   0        7.88       14.87      3.45 o 
   9  11   0       29.91       59.13     12.92 o 
  10  11   0       54.80      109.99      9.41 o 
  -2  12   0        6.01        4.68      2.72 o 
  -1  12   0       27.18       25.09      4.20 o 
   0  12   0        0.55        4.21      2.54 o 
   1  12   0        3.67        5.60      2.15 o 
   2  12   0        0.64        0.68      1.89 o 
   3  12   0       50.60       43.82      4.76 o 
   4  12   0        2.28        5.42      3.48 o 
   5  12   0        1.48        3.56      3.32 o 
   6  12   0       62.05       60.99      6.08 o 
   7  12   0       50.29       63.62      7.10 o 
   8  12   0       72.71       77.56     13.95 o 
   9  12   0       88.57      124.55     21.71 o 
  10  12   0      140.39      214.38     13.16 o 
   0  13   0        2.02        6.89      3.78 o 
   1  13   0        2.26        3.54      2.21 o 
   2  13   0       83.94       67.64      8.03 o 
   3  13   0        3.80        7.81      4.59 o 
   4  13   0        2.90        4.75      3.76 o 
   5  13   0       12.33       26.19     13.73 o 
   6  13   0        8.06       10.54      4.01 o 
   7  13   0      104.27       99.56     13.09 o 
   8  13   0        3.49       19.12      8.69 o 
  -8 -13   1       13.49       33.47      8.58 o 
  -7 -13   1       24.37       34.59      5.42 o 
  -6 -13   1       54.49       59.05      6.78 o 
  -5 -13   1        0.61        5.73      4.54 o 
  -4 -13   1        2.18        7.56      6.94 o 
  -3 -13   1        0.00       -0.59      3.73 o 
  -2 -13   1        1.10        1.72      2.49 o 
  -1 -13   1        0.69        1.50      2.50 o 
   0 -13   1        3.28        3.71      2.16 o 
 -10 -12   1       72.15      129.84     10.72 o 
  -9 -12   1       28.39       21.50     10.03 o 
  -8 -12   1       72.04       85.37     16.62 o 
  -7 -12   1       75.69       78.88      6.41 o 
  -6 -12   1       10.04       11.91      7.80 o 
  -5 -12   1       30.04       36.44      5.78 o 
  -4 -12   1        5.12        7.82      3.70 o 
  -3 -12   1       73.58       66.89      4.76 o 
  -2 -12   1      121.28      125.37      5.29 o 
  -1 -12   1       45.83       41.66      3.69 o 
   0 -12   1        2.27        3.10      2.22 o 
   1 -12   1        8.29        5.48      2.18 o 
   2 -12   1        1.68        2.68      3.71 o 
 -10 -11   1      111.41      149.15     31.27 o 
  -9 -11   1       64.03       87.54     17.07 o 
  -8 -11   1       43.11       44.72      5.13 o 
  -7 -11   1       52.28       52.40      4.64 o 
  -6 -11   1       50.73       48.85      4.76 o 
  -5 -11   1      137.93      140.50      7.83 o 
  -4 -11   1       18.45       16.78      4.28 o 
  -3 -11   1      110.18      100.90      4.46 o 
  -2 -11   1       27.99       27.05      2.96 o 
  -1 -11   1        6.64        6.43      2.19 o 
   0 -11   1       14.67       15.21      2.53 o 
   1 -11   1        0.72        0.25      2.10 o 
   2 -11   1        5.94        7.89      2.13 o 
   3 -11   1       29.38       30.26      3.29 o 
   4 -11   1      143.42      155.12      8.00 o 
 -11 -10   1       38.71       23.04      6.32 o 
 -10 -10   1      141.47      151.82     16.34 o 
  -9 -10   1       66.95       82.97     11.67 o 
  -8 -10   1       82.35       89.86      5.33 o 
  -7 -10   1       36.30       41.54      4.26 o 
  -6 -10   1      159.37      158.09      6.54 o 
  -5 -10   1      118.35      116.82      5.81 o 
  -4 -10   1      221.54      213.46      7.48 o 
  -3 -10   1        0.08       -0.76      1.32 o 
  -2 -10   1      212.08      195.80      7.77 o 
  -1 -10   1      412.07      379.80      9.57 o 
   0 -10   1       48.94       50.95      3.35 o 
   1 -10   1       58.29       69.15      3.78 o 
   2 -10   1       17.06       19.88      2.56 o 
   3 -10   1       15.19       16.18      2.44 o 
   4 -10   1      173.24      176.28      6.69 o 
   5 -10   1        5.03        0.70      2.52 o 
 -12  -9   1        0.45       -2.95      4.40 o 
 -11  -9   1        8.99        8.13      4.07 o 
 -10  -9   1      419.02      420.49     14.21 o 
  -9  -9   1        0.02        6.39      6.88 o 
  -8  -9   1        2.84        2.97      1.80 o 
  -7  -9   1        1.91        3.04      1.72 o 
  -6  -9   1        5.02        7.41      4.29 o 
  -5  -9   1       27.11       27.62      3.53 o 
  -4  -9   1       52.99       50.00      3.02 o 
  -3  -9   1      208.55      198.91      4.33 o 
  -2  -9   1        1.00        2.63      1.38 o 
  -1  -9   1      185.80      182.32      5.25 o 
   0  -9   1        1.94        1.34      1.13 o 
   1  -9   1      438.86      409.18      7.42 o 
   2  -9   1        7.68        7.39      1.57 o 
   3  -9   1        0.21        0.56      1.31 o 
   4  -9   1      120.72      127.23      4.72 o 
   5  -9   1       99.97      112.88      4.57 o 
   6  -9   1        5.50        4.62      1.63 o 
 -12  -8   1       10.84       25.41     13.82 o 
 -11  -8   1        0.52        0.45      2.92 o 
 -10  -8   1       23.50       22.59      4.98 o 
  -9  -8   1        2.31        0.89      2.76 o 
  -8  -8   1        4.86        5.64      1.81 o 
  -7  -8   1       26.77       25.65      2.54 o 
  -6  -8   1       44.07       41.33      2.54 o 
  -5  -8   1       12.05       10.24      1.44 o 
  -4  -8   1      112.85      108.38      2.43 o 
  -3  -8   1       82.36       79.31      2.74 o 
  -2  -8   1       93.33       83.28      2.50 o 
  -1  -8   1      196.23      181.21      4.36 o 
   0  -8   1      138.63      137.39      3.92 o 
   1  -8   1     1173.60     1163.11     14.35 o 
   2  -8   1       33.25       35.16      2.57 o 
   3  -8   1       60.33       60.85      4.72 o 
   4  -8   1       62.26       67.64      3.04 o 
   5  -8   1        0.98        2.45      1.34 o 
   6  -8   1       56.04       55.47      3.59 o 
   7  -8   1       25.29       26.28      2.42 o 
 -13  -7   1       19.74       14.44      4.22 o 
 -12  -7   1        3.84        7.09      7.25 o 
 -11  -7   1       99.79       96.35      8.54 o 
 -10  -7   1       26.24       26.57      6.13 o 
  -9  -7   1        9.27        8.15      4.72 o 
  -8  -7   1      425.76      418.01      9.15 o 
  -7  -7   1       52.39       47.13      2.91 o 
  -6  -7   1       37.69       36.52      2.29 o 
  -5  -7   1       85.05       85.92      2.21 o 
  -4  -7   1        2.47        2.57      0.69 o 
  -3  -7   1      230.53      250.50      3.26 o 
  -2  -7   1      132.50      131.46      2.42 o 
  -1  -7   1       10.23        8.62      0.79 o 
   0  -7   1      307.13      307.38      4.91 o 
   1  -7   1       48.54       47.44      2.57 o 
   2  -7   1      802.59      776.39     10.17 o 
   3  -7   1      257.30      256.50      5.27 o 
   4  -7   1       50.65       42.30      2.38 o 
   5  -7   1       83.46       72.41      4.70 o 
   6  -7   1       46.22       43.43      2.64 o 
   7  -7   1        2.47        2.93      2.47 o 
   8  -7   1        0.46       -0.80      6.99 o 
 -13  -6   1        0.93       -0.89      7.19 o 
 -12  -6   1      120.63      111.98      5.73 o 
 -11  -6   1       13.97       23.26      8.88 o 
 -10  -6   1        6.08        7.15      2.25 o 
  -9  -6   1      170.09      180.78      6.26 o 
  -8  -6   1      126.08      118.51      3.92 o 
  -7  -6   1      112.63       99.20      3.62 o 
  -6  -6   1      124.31      138.88      3.15 o 
  -5  -6   1        0.14        0.71      0.57 o 
  -4  -6   1      212.93      218.89      2.83 o 
  -3  -6   1      752.43      826.09      6.86 o 
  -2  -6   1      959.55     1090.70      9.67 o 
  -1  -6   1      304.57      310.05      3.63 o 
   0  -6   1      176.43      177.75      2.71 o 
   1  -6   1       56.82       51.82      1.96 o 
   2  -6   1      427.28      438.66      4.79 o 
   3  -6   1        1.40        2.81      0.71 o 
   4  -6   1      154.25      155.29      3.67 o 
   5  -6   1       42.96       48.17      2.24 o 
   6  -6   1       10.76       10.43      1.47 o 
   7  -6   1       38.66       37.40      3.63 o 
   8  -6   1        2.54        0.38      3.40 o 
   9  -6   1       35.39       42.97      4.21 o 
 -13  -5   1        9.09        6.50      4.99 o 
 -12  -5   1        2.83        4.30      3.73 o 
 -11  -5   1       95.27       94.61      5.03 o 
 -10  -5   1      131.16      134.51      5.57 o 
  -9  -5   1      147.64      133.05      5.38 o 
  -8  -5   1        0.69       -0.51      1.22 o 
  -7  -5   1       14.19       10.85      1.67 o 
  -6  -5   1       95.22       96.97      2.07 o 
  -5  -5   1        5.81        9.34      0.83 o 
  -4  -5   1      216.46      188.15      2.53 o 
  -3  -5   1      943.92     1029.92      7.88 o 
  -2  -5   1        3.14        3.79      0.70 o 
  -1  -5   1      470.41      433.04      4.04 o 
   0  -5   1      469.13      517.18      5.05 o 
   1  -5   1        1.55        1.31      0.39 o 
   2  -5   1        6.57        9.76      0.62 o 
   3  -5   1      159.05      169.76      2.16 o 
   4  -5   1      303.06      319.22      4.29 o 
   5  -5   1       53.63       56.31      1.95 o 
   6  -5   1      143.71      155.29      4.57 o 
   7  -5   1       18.74       24.48      2.97 o 
   8  -5   1       10.27       18.67      2.93 o 
   9  -5   1       28.55       38.76      3.28 o 
  10  -5   1       47.16       59.69      8.95 o 
 -13  -4   1       16.44       19.62      3.85 o 
 -12  -4   1        0.12        1.11      4.42 o 
 -11  -4   1       43.70       47.15      7.91 o 
 -10  -4   1      197.06      182.54      6.15 o 
  -9  -4   1       82.44       77.50      4.02 o 
  -8  -4   1        9.04        9.25      1.94 o 
  -7  -4   1       64.23       59.46      2.26 o 
  -6  -4   1      524.41      522.88      5.31 o 
  -5  -4   1       25.78       41.27      1.23 o 
  -4  -4   1      131.08      132.44      2.33 o 
  -3  -4   1       27.39       24.77      0.93 o 
  -2  -4   1     1710.65     1828.48     12.49 o 
  -1  -4   1      593.12      635.13      5.09 o 
   0  -4   1     1485.80     1620.04     11.84 o 
   1  -4   1      170.37      204.41      2.70 o 
   2  -4   1      283.64      326.85      3.53 o 
   3  -4   1       78.43       98.10      1.34 o 
   4  -4   1       23.37       17.22      0.80 o 
   5  -4   1      582.61      613.75      8.90 o 
   6  -4   1      503.85      487.09      7.16 o 
   7  -4   1        1.67        1.32      1.50 o 
   8  -4   1       77.64       77.75      5.86 o 
   9  -4   1       28.13       28.86      2.75 o 
  10  -4   1       50.09       62.30      8.57 o 
 -13  -3   1        4.43        2.22      2.97 o 
 -12  -3   1        4.15        4.53      2.19 o 
 -11  -3   1        0.02        0.58      1.81 o 
 -10  -3   1        3.71        3.63      1.89 o 
  -9  -3   1        0.07       -1.26      1.62 o 
  -8  -3   1      156.38      136.31      4.72 o 
  -7  -3   1       37.60       34.82      1.92 o 
  -6  -3   1      620.35      637.21      5.90 o 
  -5  -3   1       84.36       78.07      1.63 o 
  -4  -3   1        5.03        8.52      0.62 o 
  -3  -3   1       11.39       11.33      0.60 o 
  -2  -3   1      355.73      303.91      2.93 o 
  -1  -3   1       78.49       88.88      1.49 o 
   0  -3   1      368.92      388.29      3.29 o 
   1  -3   1      391.46      387.51      3.58 o 
   2  -3   1     1257.03     1464.05     11.08 o 
   3  -3   1      366.63      460.27      4.13 o 
   4  -3   1      622.72      724.83      8.64 o 
   5  -3   1       95.74       86.50      2.75 o 
   6  -3   1      300.63      291.57      5.03 o 
   7  -3   1       13.12       13.18      2.00 o 
   8  -3   1       16.43       14.72      1.94 o 
   9  -3   1       54.90       60.10      3.96 o 
  10  -3   1       49.00       59.57     10.72 o 
 -13  -2   1       11.73        9.40      4.98 o 
 -12  -2   1       52.28       55.59      3.83 o 
 -11  -2   1        2.11        0.41      1.67 o 
 -10  -2   1      441.09      436.25      9.55 o 
  -9  -2   1      408.97      392.12      8.55 o 
  -8  -2   1       15.98       21.22      2.21 o 
  -7  -2   1       34.19       27.22      0.99 o 
  -6  -2   1       15.95       18.36      0.68 o 
  -5  -2   1     1046.89      983.49      8.76 o 
  -4  -2   1       13.36       13.44      0.56 o 
  -3  -2   1      508.30      481.87      4.25 o 
  -2  -2   1      427.34      385.55      3.56 o 
  -1  -2   1        0.11       -0.29      0.29 o 
   0  -2   1     1271.00     1366.03     10.04 o 
   1  -2   1      805.82      881.06      6.38 o 
   2  -2   1      163.55      165.68      1.53 o 
   3  -2   1      778.10      926.33      8.45 o 
   4  -2   1       86.21       92.87      2.96 o 
   5  -2   1      275.50      293.63      4.76 o 
   6  -2   1       32.60       34.62      2.11 o 
   7  -2   1      143.38      143.71      3.88 o 
   8  -2   1       37.91       47.35      2.68 o 
   9  -2   1       48.36       47.91      3.79 o 
  10  -2   1       33.05       50.88     10.44 o 
 -12  -1   1        0.60        6.02     12.04 o 
 -11  -1   1        1.10       -0.82      1.55 o 
 -10  -1   1        3.10        0.90      1.54 o 
  -9  -1   1     1202.76     1209.09     19.60 o 
  -8  -1   1        0.17       -1.06      1.08 o 
  -7  -1   1       74.77       78.06      1.56 o 
  -6  -1   1      636.50      719.10      5.40 o 
  -5  -1   1      370.65      403.88      3.32 o 
  -4  -1   1      240.48      230.96      2.24 o 
  -3  -1   1       79.60       68.15      0.98 o 
  -2  -1   1      156.00      142.12      1.45 o 
  -1  -1   1       78.56       71.19      1.18 o 
   0  -1   1      427.48      414.10      3.59 o 
   1  -1   1     4522.47     4837.02     37.89 o 
   2  -1   1      470.05      529.34      4.58 o 
   3  -1   1       30.44       27.33      1.11 o 
   4  -1   1       85.62       87.15      1.92 o 
   5  -1   1      548.47      601.54      6.84 o 
   6  -1   1       69.61       79.02      2.82 o 
   7  -1   1       39.76       40.65      2.26 o 
   8  -1   1      112.92      110.40      4.01 o 
   9  -1   1      198.16      197.27      5.44 o 
  10  -1   1        2.96        3.91      8.45 o 
  11  -1   1        6.89        5.67      6.23 o 
  12  -1   1        4.81        2.79      7.23 o 
 -12   0   1       14.13       17.71      7.22 o 
 -11   0   1       33.32       35.17      5.97 o 
 -10   0   1       55.68       62.44      6.65 o 
  -9   0   1      192.47      186.04      8.61 o 
  -8   0   1      140.55      132.76      2.82 o 
  -7   0   1        0.55        2.43      0.63 o 
  -6   0   1      194.97      200.60      2.26 o 
  -5   0   1      427.23      488.66      3.94 o 
  -4   0   1      363.36      392.93      3.10 o 
  -3   0   1      181.34      191.55      1.79 o 
  -2   0   1     1488.94     1460.98     10.14 o 
  -1   0   1     2663.98     2554.05     22.60 o 
   1   0   1        0.13       -0.03      0.15 o 
   2   0   1     3264.63     3238.15     24.93 o 
   3   0   1       42.44       52.18      1.03 o 
   4   0   1      247.91      279.52      3.92 o 
   5   0   1      474.65      519.66      6.51 o 
   6   0   1       27.77       30.71      1.74 o 
   7   0   1      126.58      130.24      3.89 o 
   8   0   1      222.19      223.15      5.30 o 
   9   0   1      113.24      106.54      4.80 o 
  10   0   1        1.72        1.75      3.00 o 
  11   0   1       12.31        4.68      6.66 o 
  12   0   1        4.80        3.28      7.48 o 
 -12   1   1      164.43      212.23     14.53 o 
 -11   1   1        3.42        3.23      5.11 o 
 -10   1   1       14.44       12.59      5.52 o 
  -9   1   1        7.07        5.24      3.32 o 
  -8   1   1       85.41       87.40      4.22 o 
  -7   1   1        7.66        3.45      1.18 o 
  -6   1   1      140.52      152.02      2.99 o 
  -5   1   1       97.76      130.04      2.25 o 
  -4   1   1      650.04      684.55      6.29 o 
  -3   1   1       28.47       32.97      0.65 o 
  -2   1   1      260.70      239.75      1.96 o 
  -1   1   1      483.39      495.17      3.72 o 
   0   1   1      324.12      337.39      4.98 o 
   1   1   1      412.27      330.40     10.80 o 
   2   1   1      803.39      760.76      6.09 o 
   3   1   1      353.34      334.71      3.06 o 
   4   1   1      166.81      204.89      1.91 o 
   5   1   1        1.37       -0.21      0.24 o 
   6   1   1      570.60      615.16      5.56 o 
   7   1   1        6.23        8.84      0.71 o 
   8   1   1       49.10       45.80      1.85 o 
   9   1   1        2.10       -0.78      1.07 o 
  10   1   1        4.65        2.95      3.28 o 
  11   1   1        0.03       -1.23      5.69 o 
  12   1   1        6.59        7.08      7.57 o 
  13   1   1       26.53       26.51     10.03 o 
 -11   2   1       26.54       43.27      9.39 o 
 -10   2   1       27.34       36.80      8.06 o 
  -9   2   1       39.65       45.05      3.88 o 
  -8   2   1       11.51        9.14      2.18 o 
  -7   2   1        0.02       -0.15      1.11 o 
  -6   2   1       21.22       29.92      2.23 o 
  -5   2   1      221.89      229.34      4.09 o 
  -4   2   1        8.17       10.43      0.82 o 
  -3   2   1      256.98      291.46      2.87 o 
  -2   2   1      243.53      288.22      2.26 o 
  -1   2   1        8.39        4.86      0.58 o 
   0   2   1     1516.94     1565.60     10.90 o 
   1   2   1     6909.70     6867.63     54.08 o 
   2   2   1    17070.59    16369.00    179.68 o 
   3   2   1     6551.36     6398.17     48.55 o 
   4   2   1        9.28       10.21      0.69 o 
   5   2   1        0.58        3.46      0.42 o 
   6   2   1       18.87       21.63      0.74 o 
   7   2   1       41.43       36.67      0.93 o 
   8   2   1      305.06      278.77      5.50 o 
   9   2   1       84.52       79.14      3.09 o 
  10   2   1       33.72       32.11      2.82 o 
  11   2   1      172.89      162.44      6.17 o 
  12   2   1       96.65      101.54      5.02 o 
  13   2   1        1.84       -7.03      7.78 o 
 -11   3   1        8.98       19.76      5.03 o 
 -10   3   1        5.10       14.99     11.60 o 
  -9   3   1        4.73        7.15      4.06 o 
  -8   3   1       15.89       20.95      2.70 o 
  -7   3   1      851.10      849.15     13.02 o 
  -6   3   1      302.82      303.78      5.40 o 
  -5   3   1        0.23        0.09      0.54 o 
  -4   3   1      285.06      297.79      3.17 o 
  -3   3   1      208.14      236.66      2.18 o 
  -2   3   1      350.25      385.45      3.24 o 
  -1   3   1      252.15      280.58      2.72 o 
   0   3   1      428.86      474.14      4.02 o 
   1   3   1     1436.61     1462.45     11.21 o 
   2   3   1      930.06      902.37      9.28 o 
   3   3   1      115.62      101.28      1.52 o 
   4   3   1       39.00       31.75      1.05 o 
   5   3   1        2.05        1.34      0.45 o 
   6   3   1      117.27      108.44      2.00 o 
   7   3   1        6.15        5.48      0.72 o 
   8   3   1      123.01      138.08      3.88 o 
   9   3   1      147.79      124.19      3.84 o 
  10   3   1       61.59       57.83      3.50 o 
  11   3   1      604.96      646.58     22.29 o 
  12   3   1       68.00       65.13      4.61 o 
  13   3   1        3.22        0.98      5.28 o 
 -10   4   1        2.29        3.39      4.04 o 
  -9   4   1        5.88        2.55      2.75 o 
  -8   4   1        5.99        5.61      2.53 o 
  -7   4   1       39.18       52.21      3.92 o 
  -6   4   1      815.16      887.73     13.81 o 
  -5   4   1       42.69       42.74      1.47 o 
  -4   4   1      116.15      125.01      2.07 o 
  -3   4   1       20.77       28.06      0.78 o 
  -2   4   1      204.97      239.10      2.47 o 
  -1   4   1      184.17      209.56      2.44 o 
   0   4   1      385.35      391.09      3.86 o 
   1   4   1     2608.31     2621.05     18.28 o 
   2   4   1      146.22      137.27      1.88 o 
   3   4   1      177.01      178.60      2.53 o 
   4   4   1      572.75      579.68      5.91 o 
   5   4   1      188.81      171.12      2.69 o 
   6   4   1      205.52      197.35      3.01 o 
   7   4   1       49.49       49.80      1.80 o 
   8   4   1       37.99       43.67      2.57 o 
   9   4   1       48.34       37.23      2.59 o 
  10   4   1       38.53       32.24      3.08 o 
  11   4   1       23.68       16.16      3.16 o 
  12   4   1       56.20       56.07      4.87 o 
  13   4   1      102.60      126.64      6.84 o 
 -10   5   1        5.90       18.26      7.90 o 
  -9   5   1        0.84        0.95      2.72 o 
  -8   5   1       13.54       12.67      3.29 o 
  -7   5   1       97.51       98.37      4.75 o 
  -6   5   1       56.57       53.74      2.25 o 
  -5   5   1      130.12      120.34      3.29 o 
  -4   5   1       27.18       16.26      1.03 o 
  -3   5   1        2.20        3.18      0.65 o 
  -2   5   1      191.26      214.72      2.49 o 
  -1   5   1        5.66       13.98      0.76 o 
   0   5   1      310.47      301.92      3.47 o 
   1   5   1      786.11      782.17      6.56 o 
   2   5   1      210.20      229.24      2.77 o 
   3   5   1       80.49       97.94      1.74 o 
   4   5   1      140.78      143.31      2.74 o 
   5   5   1        1.99        1.59      0.58 o 
   6   5   1       34.22       32.12      1.65 o 
   7   5   1       23.70       22.67      1.80 o 
   8   5   1      161.20      155.05      4.41 o 
   9   5   1        2.10        1.53      1.88 o 
  10   5   1      108.60       99.72      5.10 o 
  11   5   1        1.29       -1.60      2.15 o 
  12   5   1        1.26        0.68      2.52 o 
  13   5   1        0.62        0.07      6.84 o 
  -9   6   1       13.15       18.80      4.24 o 
  -8   6   1       59.38       73.98      5.75 o 
  -7   6   1        3.58        2.27      1.05 o 
  -6   6   1       73.45       80.41      2.94 o 
  -5   6   1        0.73        1.16      1.01 o 
  -4   6   1      711.60      655.58     10.60 o 
  -3   6   1      204.46      211.77      4.57 o 
  -2   6   1       17.64       14.85      1.19 o 
  -1   6   1      963.70     1036.64      8.97 o 
   0   6   1       22.05       17.52      0.95 o 
   1   6   1       95.39      101.66      1.89 o 
   2   6   1      133.29      131.53      2.21 o 
   3   6   1      250.86      271.02      3.15 o 
   4   6   1      213.63      234.52      2.90 o 
   5   6   1        0.00       -0.55      0.55 o 
   6   6   1        6.92        3.15      1.43 o 
   7   6   1      273.18      260.55      5.82 o 
   8   6   1      164.25      166.57      4.69 o 
   9   6   1       83.17       80.25      4.84 o 
  10   6   1        4.48        6.82      3.55 o 
  11   6   1        3.72        5.00      3.59 o 
  12   6   1       40.18       34.92      8.22 o 
  13   6   1        0.38       -2.29      4.16 o 
  -8   7   1      336.32      372.94     11.80 o 
  -7   7   1       19.24       16.92      1.84 o 
  -6   7   1        3.46        1.08      1.28 o 
  -5   7   1       29.89       17.96      1.88 o 
  -4   7   1      102.21      101.42      3.43 o 
  -3   7   1      143.31      138.79      4.21 o 
  -2   7   1      285.93      282.10      6.08 o 
  -1   7   1      175.96      171.40      4.52 o 
   0   7   1      101.92      102.54      2.93 o 
   1   7   1       11.19       17.75      1.03 o 
   2   7   1       97.29      105.09      2.21 o 
   3   7   1        4.17        4.33      0.69 o 
   4   7   1        6.57        7.38      0.77 o 
   5   7   1        1.79        1.61      0.79 o 
   6   7   1        0.10        0.53      0.91 o 
   7   7   1      616.49      626.41     13.11 o 
   8   7   1       16.88       15.99      2.14 o 
   9   7   1       14.50       15.24      4.56 o 
  10   7   1       69.15       75.67      5.80 o 
  11   7   1       67.49       56.38      5.50 o 
  12   7   1       93.97      102.68      7.42 o 
  13   7   1       45.47       41.86      5.35 o 
  -7   8   1       15.95       16.25      2.01 o 
  -6   8   1        3.01        1.57      2.23 o 
  -5   8   1        5.91        3.44      1.40 o 
  -4   8   1       14.68       15.48      1.95 o 
  -3   8   1        7.55        6.97      1.56 o 
  -2   8   1      217.19      201.16      5.34 o 
  -1   8   1       75.80       81.45      5.62 o 
   0   8   1      695.33      691.05     11.71 o 
   1   8   1        5.10        5.38      1.22 o 
   2   8   1      132.14      140.06      3.23 o 
   3   8   1      128.45      133.01      3.26 o 
   4   8   1      149.79      151.33      2.79 o 
   5   8   1      338.23      331.01      5.57 o 
   6   8   1      200.65      195.72      4.73 o 
   7   8   1      136.12      120.46      4.41 o 
   8   8   1      336.18      330.08      7.28 o 
   9   8   1        0.00        2.43      2.95 o 
  10   8   1        5.75        5.49      3.20 o 
  11   8   1       45.05       40.82      5.19 o 
  12   8   1       15.86       17.33      4.28 o 
  13   8   1        0.26       -1.86      4.72 o 
  -6   9   1        6.77        3.78      3.56 o 
  -5   9   1       12.24       13.54      3.39 o 
  -4   9   1       61.49       59.47      3.47 o 
  -3   9   1       34.76       36.39      2.87 o 
  -2   9   1        0.80        0.75      1.23 o 
  -1   9   1      506.39      487.30      9.24 o 
   0   9   1       17.71       20.98      2.26 o 
   1   9   1       53.66       44.10      2.83 o 
   2   9   1        7.40        8.06      1.66 o 
   3   9   1       26.07       29.32      2.10 o 
   4   9   1      144.48      150.35      3.64 o 
   5   9   1       42.81       42.29      4.01 o 
   6   9   1        9.16        6.99      2.76 o 
   7   9   1       23.57       26.85      5.28 o 
   8   9   1       48.24       47.13      3.36 o 
   9   9   1       18.80       25.79      4.90 o 
  10   9   1       37.51       36.88      4.94 o 
  11   9   1        1.43        0.29      3.21 o 
  12   9   1        7.29        7.01      7.29 o 
  -5  10   1        7.68        4.72      2.70 o 
  -4  10   1       19.47       16.36      2.44 o 
  -3  10   1        5.74        7.40      2.34 o 
  -2  10   1       17.64       15.91      2.30 o 
  -1  10   1      138.62      130.72      4.84 o 
   0  10   1      277.62      254.59      6.63 o 
   1  10   1     1035.40      985.14     15.05 o 
   2  10   1       64.43       60.29      3.30 o 
   3  10   1        1.89        1.89      1.50 o 
   4  10   1       33.65       35.13      6.70 o 
   5  10   1        1.76        2.69      2.72 o 
   6  10   1       42.06       41.39      4.23 o 
   7  10   1        4.83        9.62      3.06 o 
   8  10   1        0.11        4.07      3.23 o 
   9  10   1       32.96       30.13      5.58 o 
  10  10   1        2.94       -2.98      3.29 o 
  11  10   1        3.24       -1.13      5.83 o 
  12  10   1        2.05       -1.41      3.60 o 
  -4  11   1       14.27       14.29      5.04 o 
  -3  11   1       31.44       31.56      3.16 o 
  -2  11   1       26.89       24.25      2.85 o 
  -1  11   1        1.73        1.37      1.98 o 
   0  11   1       17.29       12.93      2.31 o 
   1  11   1       72.74       67.31      3.80 o 
   2  11   1       15.55       13.38      2.31 o 
   3  11   1       62.86       62.38      3.59 o 
   4  11   1        1.61        4.51      3.18 o 
   5  11   1        0.94        2.28      2.83 o 
   6  11   1        2.39        3.91      3.43 o 
   7  11   1        6.58       12.93      3.43 o 
   8  11   1        9.03       18.64      7.41 o 
   9  11   1        2.79        6.16     10.18 o 
  10  11   1       13.88        9.62      8.89 o 
  11  11   1        0.13       -3.49      3.49 o 
  -2  12   1      168.69      179.81      5.71 o 
  -1  12   1        0.48        3.48      2.50 o 
   0  12   1       21.79       22.39      2.97 o 
   1  12   1       12.76       10.22      2.26 o 
   2  12   1        5.23        7.74      2.75 o 
   3  12   1      130.81      114.53      6.58 o 
   4  12   1      170.79      148.07      8.87 o 
   5  12   1       26.52       29.30      5.80 o 
   6  12   1       20.54       30.38      5.25 o 
   7  12   1       67.68       85.76     10.77 o 
   8  12   1       82.64       98.88     14.07 o 
   9  12   1        4.13       33.74      7.28 o 
  10  12   1       21.31      131.15      8.79 o 
   0  13   1        0.27        4.16      3.33 o 
   1  13   1        9.41       14.82      4.14 o 
   2  13   1       22.44       19.38      5.87 o 
   3  13   1       12.04       19.16      5.20 o 
   4  13   1       15.60       17.88      5.02 o 
   5  13   1       66.93       62.99      7.22 o 
   6  13   1       17.38       17.55      4.81 o 
   7  13   1       72.36       86.09     13.13 o 
   8  13   1        6.73       12.25      5.07 o 
  -7 -13   2        9.60       28.49      8.65 o 
  -6 -13   2       29.50       34.59     10.25 o 
  -5 -13   2      129.27      125.11     10.96 o 
  -4 -13   2       18.11       28.14      9.51 o 
  -3 -13   2       28.87       33.59      7.48 o 
  -2 -13   2       37.72       35.40      6.87 o 
  -1 -13   2       35.85       26.35      3.68 o 
  -9 -12   2        4.53        6.00      8.83 o 
  -8 -12   2       52.53       75.34     11.22 o 
  -7 -12   2        0.66        7.00      3.25 o 
  -6 -12   2        1.27        3.74      3.27 o 
  -5 -12   2       53.95       45.76      5.94 o 
  -4 -12   2       39.04       43.43      6.03 o 
  -3 -12   2        7.37        6.01      2.99 o 
  -2 -12   2        2.85        2.75      2.12 o 
  -1 -12   2       10.15       10.57      2.68 o 
   0 -12   2       56.20       55.63      4.32 o 
   1 -12   2       29.21       30.51      3.53 o 
   2 -12   2       86.27       90.18      4.89 o 
 -10 -11   2        6.90       15.41      9.90 o 
  -9 -11   2        2.02       11.44     11.41 o 
  -8 -11   2       79.46       98.24     10.63 o 
  -7 -11   2        8.70       14.42      4.74 o 
  -6 -11   2       25.27       24.61      3.92 o 
  -5 -11   2       92.71      106.34      9.58 o 
  -4 -11   2        0.42        2.31      4.65 o 
  -3 -11   2        6.43        4.53      2.11 o 
  -2 -11   2        6.92        6.64      2.11 o 
  -1 -11   2        5.50        3.52      1.98 o 
   0 -11   2       23.07       23.68      2.91 o 
   1 -11   2        7.60        7.18      2.73 o 
   2 -11   2        9.48       13.34      3.98 o 
   3 -11   2       39.37       45.15      3.81 o 
   4 -11   2        1.66        0.21      1.68 o 
 -11 -10   2        2.02        0.30      9.27 o 
 -10 -10   2       31.40       25.98      5.24 o 
  -9 -10   2      295.57      293.69     25.55 o 
  -8 -10   2      164.60      148.01     11.76 o 
  -7 -10   2       37.29       49.15      4.59 o 
  -6 -10   2      295.27      261.71      8.37 o 
  -5 -10   2       18.76       30.51      4.04 o 
  -4 -10   2      293.51      264.26      8.80 o 
  -3 -10   2       12.03       10.64      1.98 o 
  -2 -10   2       22.12       17.41      2.57 o 
  -1 -10   2      129.52      124.90      4.80 o 
   0 -10   2        3.10        1.49      1.73 o 
   1 -10   2        6.56        7.69      2.02 o 
   2 -10   2        0.42        2.15      1.49 o 
   3 -10   2       29.72       34.52      3.19 o 
   4 -10   2        5.09        5.41      2.01 o 
   5 -10   2        2.28        0.66      2.84 o 
 -12  -9   2        0.53       -1.87      8.72 o 
 -11  -9   2       92.58       91.26      9.83 o 
 -10  -9   2       36.68       32.32      5.20 o 
  -9  -9   2       34.41       38.95      5.61 o 
  -8  -9   2      495.94      480.04     19.56 o 
  -7  -9   2        0.18        0.49      2.05 o 
  -6  -9   2        5.94        6.86      2.62 o 
  -5  -9   2       81.26       70.80      4.66 o 
  -4  -9   2       37.18       33.20      2.73 o 
  -3  -9   2      181.00      171.09      4.09 o 
  -2  -9   2      146.14      132.87      4.08 o 
  -1  -9   2      145.22      138.81      4.68 o 
   0  -9   2       16.48       14.12      2.16 o 
   1  -9   2      411.28      398.24      9.46 o 
   2  -9   2       34.14       42.36      3.09 o 
   3  -9   2       22.95       33.31      3.36 o 
   4  -9   2       76.64       88.33      4.06 o 
   5  -9   2       38.33       39.39      3.08 o 
   6  -9   2       27.53       25.76      3.15 o 
 -12  -8   2        0.98       -0.75      3.90 o 
 -11  -8   2        0.24        5.79      4.84 o 
 -10  -8   2        0.51        3.40      4.62 o 
  -9  -8   2       15.80       16.33      4.41 o 
  -8  -8   2       16.55       18.02      3.05 o 
  -7  -8   2       61.95       62.83      3.41 o 
  -6  -8   2       25.49       24.86      2.16 o 
  -5  -8   2       35.21       30.10      2.02 o 
  -4  -8   2      133.83      148.67      3.29 o 
  -3  -8   2       43.24       43.39      2.22 o 
  -2  -8   2       15.94       11.16      1.47 o 
  -1  -8   2      104.89       96.27      3.79 o 
   0  -8   2     1467.53     1409.69     19.11 o 
   1  -8   2      204.34      202.03      5.45 o 
   2  -8   2       62.18       62.39      3.40 o 
   3  -8   2        4.56        2.76      1.48 o 
   4  -8   2        5.38        7.74      1.75 o 
   5  -8   2       11.34       13.52      3.75 o 
   6  -8   2      107.93      118.13      4.42 o 
   7  -8   2        0.09       -1.15      3.27 o 
 -12  -7   2      172.92      178.85      7.38 o 
 -11  -7   2      143.23      137.48      6.86 o 
 -10  -7   2        0.02        0.16      2.86 o 
  -9  -7   2       79.29       66.79      4.45 o 
  -8  -7   2      160.92      144.88      5.77 o 
  -7  -7   2        2.31        1.84      1.44 o 
  -6  -7   2       41.73       38.50      2.72 o 
  -5  -7   2      115.02      105.89      2.70 o 
  -4  -7   2       10.40        7.98      0.85 o 
  -3  -7   2       13.00       10.51      0.90 o 
  -2  -7   2      393.09      420.06      4.78 o 
  -1  -7   2        1.09        0.86      0.60 o 
   0  -7   2      218.31      217.22      4.51 o 
   1  -7   2        0.52        1.32      1.14 o 
   2  -7   2        4.05        3.98      1.31 o 
   3  -7   2       73.75       75.53      3.66 o 
   4  -7   2        7.60        8.48      1.54 o 
   5  -7   2        0.01       -0.33      1.03 o 
   6  -7   2       22.45       23.23      2.24 o 
   7  -7   2      168.24      182.14      7.64 o 
   8  -7   2        1.04       -2.10      5.34 o 
 -13  -6   2        1.61       -0.31      3.30 o 
 -12  -6   2       37.12       37.83      4.39 o 
 -11  -6   2        0.01        1.16      4.49 o 
 -10  -6   2       66.49       69.05      4.57 o 
  -9  -6   2       72.17       70.91      4.25 o 
  -8  -6   2      242.51      220.86      6.82 o 
  -7  -6   2      440.12      417.46      7.66 o 
  -6  -6   2       18.83       16.11      1.37 o 
  -5  -6   2       26.27       28.45      1.24 o 
  -4  -6   2       12.62        8.91      0.79 o 
  -3  -6   2       13.39        5.66      0.70 o 
  -2  -6   2      442.69      473.58      4.91 o 
  -1  -6   2       51.19       47.16      1.41 o 
   0  -6   2        0.14        0.22      0.42 o 
   1  -6   2     1788.94     1819.86     18.72 o 
   2  -6   2      175.97      179.14      3.81 o 
   3  -6   2       54.98       54.07      2.33 o 
   4  -6   2       31.28       29.92      1.91 o 
   5  -6   2      174.79      156.00      6.26 o 
   6  -6   2        9.77       11.15      1.58 o 
   7  -6   2        0.95       -0.75      2.25 o 
   8  -6   2       88.03      104.29      6.58 o 
   9  -6   2       61.58       80.91      5.11 o 
 -13  -5   2        5.23        2.17      6.69 o 
 -12  -5   2        3.59        4.02      2.79 o 
 -11  -5   2       75.29       73.68      4.84 o 
 -10  -5   2       17.90       16.94      3.16 o 
  -9  -5   2      243.06      219.94      6.89 o 
  -8  -5   2       55.43       52.43      5.83 o 
  -7  -5   2      260.22      228.52      6.54 o 
  -6  -5   2     1138.53     1149.40     10.13 o 
  -5  -5   2       47.38       49.66      1.31 o 
  -4  -5   2      461.57      433.23      4.42 o 
  -3  -5   2      240.93      280.08      3.12 o 
  -2  -5   2      331.48      295.76      3.91 o 
  -1  -5   2        0.66        2.98      0.55 o 
   0  -5   2       31.79       31.64      1.21 o 
   1  -5   2        8.92        7.55      0.66 o 
   2  -5   2       11.83       12.03      0.76 o 
   3  -5   2      468.55      468.80      4.86 o 
   4  -5   2      353.33      370.43      5.93 o 
   5  -5   2      616.89      620.50      7.94 o 
   6  -5   2        3.18        0.46      0.81 o 
   7  -5   2        8.67        7.46      2.32 o 
   8  -5   2       49.56       54.15      5.88 o 
   9  -5   2       81.82       96.57      5.25 o 
  10  -5   2       23.58       23.74      5.64 o 
 -13  -4   2       23.03       22.28      4.13 o 
 -12  -4   2        0.67        3.35      2.49 o 
 -11  -4   2       11.26       14.10      2.81 o 
 -10  -4   2      328.94      307.50      8.37 o 
  -9  -4   2        2.28        0.72      1.76 o 
  -8  -4   2       17.44       17.08      2.45 o 
  -7  -4   2       65.62       69.09      7.42 o 
  -6  -4   2      270.40      225.28      2.98 o 
  -5  -4   2      340.03      316.43      3.73 o 
  -4  -4   2       68.04       63.08      1.32 o 
  -3  -4   2      217.28      205.05      3.53 o 
  -2  -4   2     1601.98     1770.35     12.24 o 
  -1  -4   2       60.65       75.03      1.46 o 
   0  -4   2      486.18      554.03      5.12 o 
   1  -4   2        1.24        3.18      0.45 o 
   2  -4   2      214.17      227.54      2.72 o 
   3  -4   2      821.25      856.36      6.38 o 
   4  -4   2        0.42        0.40      0.46 o 
   5  -4   2       38.57       43.80      1.88 o 
   6  -4   2      386.16      387.85      6.92 o 
   7  -4   2        0.01       -0.87      1.24 o 
   8  -4   2      167.24      161.05      4.83 o 
   9  -4   2       27.21       28.37      3.86 o 
  10  -4   2       32.86       33.75      3.82 o 
 -13  -3   2       58.89       69.25      7.60 o 
 -12  -3   2       13.53        8.92      4.14 o 
 -11  -3   2        1.42       -0.89      1.88 o 
 -10  -3   2        3.62        1.83      1.79 o 
  -9  -3   2      257.22      252.22      6.98 o 
  -8  -3   2      394.62      367.93      8.37 o 
  -7  -3   2       22.15       24.56      3.06 o 
  -6  -3   2       33.50       40.36      1.07 o 
  -5  -3   2      137.78      127.11      1.70 o 
  -4  -3   2        1.07       -0.32      0.32 o 
  -3  -3   2       42.70       29.52      0.85 o 
  -2  -3   2      183.85      199.34      2.17 o 
  -1  -3   2       46.62       38.63      1.35 o 
   0  -3   2        2.50        3.69      0.46 o 
   1  -3   2       16.92        9.57      0.59 o 
   2  -3   2     2293.76     2613.64     17.83 o 
   3  -3   2        9.75       13.82      0.51 o 
   4  -3   2       20.29       20.17      0.73 o 
   5  -3   2        3.46        4.71      1.09 o 
   6  -3   2        0.43        0.39      1.08 o 
   7  -3   2       10.20       12.67      1.64 o 
   8  -3   2       23.36       23.73      2.36 o 
   9  -3   2        0.02       -0.77      1.67 o 
  10  -3   2        8.42       10.66      4.99 o 
 -12  -2   2        0.24       -0.18      2.03 o 
 -11  -2   2        0.53        2.61      2.05 o 
 -10  -2   2      128.05      118.86      4.84 o 
  -9  -2   2       17.41       22.41      2.56 o 
  -8  -2   2       72.03       70.12      3.50 o 
  -7  -2   2        6.92        4.54      0.85 o 
  -6  -2   2        2.19        1.74      0.42 o 
  -5  -2   2        0.40        0.34      0.31 o 
  -4  -2   2      650.76      661.39      5.12 o 
  -3  -2   2       59.00       58.00      1.10 o 
  -2  -2   2      114.23      118.76      1.66 o 
  -1  -2   2      601.94      553.47      4.49 o 
   0  -2   2     2971.98     3024.91     20.62 o 
   1  -2   2     1439.70     1516.88     11.20 o 
   2  -2   2      270.77      278.68      2.56 o 
   3  -2   2       27.38       34.95      0.94 o 
   4  -2   2       14.33       15.48      0.72 o 
   5  -2   2      577.38      650.91      7.80 o 
   6  -2   2      344.11      341.06      5.31 o 
   7  -2   2     1105.67     1115.06     13.85 o 
   8  -2   2      359.47      355.88      6.08 o 
   9  -2   2       12.01        6.72      2.65 o 
  10  -2   2       24.51       20.92      4.61 o 
  11  -2   2        0.86       -5.43      5.43 o 
 -12  -1   2        0.05       -4.46      4.46 o 
 -11  -1   2       36.22       40.70      3.31 o 
 -10  -1   2      132.36      136.17      5.67 o 
  -9  -1   2      361.53      341.35      7.87 o 
  -8  -1   2      444.05      417.34      8.58 o 
  -7  -1   2        1.38        3.00      0.82 o 
  -6  -1   2      421.20      430.02      3.70 o 
  -5  -1   2      631.70      638.35      5.22 o 
  -4  -1   2       39.67       60.18      1.05 o 
  -3  -1   2      106.15      133.06      1.63 o 
  -2  -1   2      753.05      755.88      8.03 o 
  -1  -1   2     1733.59     1576.28     25.36 o 
   0  -1   2       88.26       95.86      1.50 o 
   1  -1   2      109.03      124.92      1.53 o 
   2  -1   2      671.73      726.63      5.59 o 
   3  -1   2      117.72      111.16      1.31 o 
   4  -1   2       30.48       25.69      1.34 o 
   5  -1   2      821.94      925.38      9.75 o 
   6  -1   2        0.79       -0.07      0.82 o 
   7  -1   2      626.79      632.32      9.67 o 
   8  -1   2      275.45      270.85      6.16 o 
   9  -1   2       38.19       37.61      3.57 o 
  10  -1   2       11.95       14.26      4.32 o 
  11  -1   2        2.02       -3.55      5.94 o 
  12  -1   2        0.23       -6.06      6.06 o 
 -12   0   2       14.58       24.18      7.33 o 
 -11   0   2        0.88        1.11      5.12 o 
 -10   0   2       44.70       42.81      3.06 o 
  -9   0   2      156.85      159.32      6.29 o 
  -8   0   2       81.56       76.95      2.89 o 
  -7   0   2        3.58        4.46      0.83 o 
  -6   0   2      191.73      192.86      2.46 o 
  -5   0   2       43.04       42.95      0.93 o 
  -4   0   2       13.15       15.83      0.54 o 
  -3   0   2      446.16      403.75      3.86 o 
  -2   0   2        2.14       -0.11      0.27 o 
  -1   0   2     6070.72     5681.19     53.50 o 
   0   0   2      425.57      381.56      4.46 o 
   1   0   2     1147.72     1152.80      8.36 o 
   2   0   2      763.79      786.55      5.40 o 
   3   0   2      249.43      259.61      2.37 o 
   4   0   2      403.10      412.28      3.59 o 
   5   0   2      350.33      324.59      3.24 o 
   6   0   2      250.43      280.23      5.96 o 
   7   0   2      334.23      329.83      7.02 o 
   8   0   2       69.98       72.16      3.37 o 
   9   0   2        3.90        2.86      2.23 o 
  10   0   2       52.86       58.25      5.48 o 
  11   0   2       79.95       95.53     10.89 o 
  12   0   2       20.18       25.04      8.73 o 
 -12   1   2       34.45       61.09      9.80 o 
 -11   1   2        0.01       -1.79      4.99 o 
 -10   1   2       21.41       17.52      6.68 o 
  -9   1   2      208.64      207.88      7.04 o 
  -8   1   2      147.91      147.02      3.83 o 
  -7   1   2      168.83      157.33      3.10 o 
  -6   1   2       20.05       12.28      0.66 o 
  -5   1   2        1.58        3.77      0.42 o 
  -4   1   2      769.84      877.53      5.97 o 
  -3   1   2       82.11       85.01      1.19 o 
  -2   1   2      190.98      245.83      3.58 o 
  -1   1   2     2974.64     3070.34     19.53 o 
   0   1   2     5914.62     5757.70     50.52 o 
   1   1   2       58.78       56.82      1.54 o 
   2   1   2     7527.39     7632.47     52.84 o 
   3   1   2      512.20      510.52      4.28 o 
   4   1   2       88.39      103.59      1.43 o 
   5   1   2       98.87       81.08      1.20 o 
   6   1   2      721.79      725.44      7.08 o 
   7   1   2       22.55       18.74      0.92 o 
   8   1   2       80.35       81.86      3.41 o 
   9   1   2        6.10        3.97      1.34 o 
  10   1   2       12.65       13.51      1.90 o 
  11   1   2      123.50      124.53     11.68 o 
  12   1   2        5.35        4.69      6.94 o 
  13   1   2       27.79       32.47     10.16 o 
 -11   2   2        2.82        9.73      6.36 o 
 -10   2   2       29.78       26.04      7.65 o 
  -9   2   2        1.97        2.02      2.42 o 
  -8   2   2        9.24        4.59      2.15 o 
  -7   2   2       18.49       17.51      1.19 o 
  -6   2   2       30.63       30.28      1.03 o 
  -5   2   2      197.57      222.02      2.46 o 
  -4   2   2        6.49       15.79      0.52 o 
  -3   2   2       66.34       99.55      1.20 o 
  -2   2   2       12.00        9.86      0.69 o 
  -1   2   2      136.16      145.04      1.74 o 
   0   2   2     4314.42     4228.94     28.55 o 
   1   2   2     1209.48     1183.34      8.95 o 
   2   2   2    30235.21    29657.43    225.28 o 
   3   2   2     1231.08     1252.28     10.01 o 
   4   2   2      654.25      680.02      5.69 o 
   5   2   2       75.76       85.29      1.41 o 
   6   2   2       81.03       89.89      1.46 o 
   7   2   2       48.73       60.39      1.34 o 
   8   2   2       27.93       23.58      2.84 o 
   9   2   2       59.66       65.94      2.89 o 
  10   2   2       11.27        6.92      1.78 o 
  11   2   2        0.33       -1.70      1.70 o 
  12   2   2       23.25       20.38      3.00 o 
  13   2   2       28.28       17.22      9.39 o 
 -11   3   2       48.80       79.07     11.89 o 
 -10   3   2        0.07        1.06      6.01 o 
  -9   3   2      105.12      112.24      6.55 o 
  -8   3   2       34.88       38.36      4.38 o 
  -7   3   2      507.39      486.59     10.12 o 
  -6   3   2       32.41       35.76      1.67 o 
  -5   3   2        3.36        7.62      0.58 o 
  -4   3   2      190.97      207.01      2.33 o 
  -3   3   2      769.75      824.08      6.47 o 
  -2   3   2     1249.56     1368.73     10.06 o 
  -1   3   2      559.41      593.79      4.95 o 
   0   3   2       92.28      101.98      1.50 o 
   1   3   2     1012.51      980.04      7.92 o 
   2   3   2      201.16      201.20      2.40 o 
   3   3   2     1600.07     1627.82     21.61 o 
   4   3   2       24.04       30.96      0.89 o 
   5   3   2      510.50      571.16      7.18 o 
   6   3   2      180.35      186.61      2.74 o 
   7   3   2        1.77        0.91      0.62 o 
   8   3   2      263.54      266.32      6.98 o 
   9   3   2        1.74        0.13      1.26 o 
  10   3   2        1.07       -1.41      1.41 o 
  11   3   2       95.43       91.67      5.89 o 
  12   3   2       12.92       14.26      3.00 o 
  13   3   2       28.71       30.25      3.70 o 
 -10   4   2        0.00        3.19      4.85 o 
  -9   4   2       12.07        9.04      3.06 o 
  -8   4   2        8.00       13.82      3.11 o 
  -7   4   2       19.87       24.99      1.71 o 
  -6   4   2      300.74      282.90      6.69 o 
  -5   4   2       24.19       23.47      1.64 o 
  -4   4   2        0.28        4.14      0.47 o 
  -3   4   2      570.02      542.06      4.87 o 
  -2   4   2      181.62      218.21      2.58 o 
  -1   4   2     1324.00     1455.90     10.85 o 
   0   4   2      214.19      209.42      2.49 o 
   1   4   2        5.96        7.98      0.57 o 
   2   4   2      143.38      145.90      1.98 o 
   3   4   2      361.23      356.79      3.78 o 
   4   4   2        0.53        2.03      0.49 o 
   5   4   2       42.67       55.42      1.54 o 
   6   4   2        4.34        2.08      0.61 o 
   7   4   2        0.00       -1.09      1.09 o 
   8   4   2        0.01       -1.93      1.93 o 
   9   4   2       29.91       28.11      2.36 o 
  10   4   2      136.14      120.94      4.75 o 
  11   4   2        1.96        4.49      2.51 o 
  12   4   2        7.10        4.89      2.77 o 
  13   4   2        0.82       -1.74      2.72 o 
 -10   5   2        0.23        1.89      3.13 o 
  -9   5   2       11.83       14.82      3.79 o 
  -8   5   2        0.00        0.77      2.49 o 
  -7   5   2        1.40        1.01      0.98 o 
  -6   5   2       56.58       54.76      3.39 o 
  -5   5   2      306.94      277.93      5.31 o 
  -4   5   2      134.01      128.89      3.66 o 
  -3   5   2      201.95      194.60      2.83 o 
  -2   5   2      105.70      100.99      1.79 o 
  -1   5   2      196.11      236.09      2.91 o 
   0   5   2      334.95      373.63      4.06 o 
   1   5   2       17.96       16.69      0.83 o 
   2   5   2      286.00      306.91      3.37 o 
   3   5   2       65.86       75.62      1.55 o 
   4   5   2       17.03       13.63      0.90 o 
   5   5   2       33.38       29.40      1.87 o 
   6   5   2        2.38        2.29      0.72 o 
   7   5   2        0.91       -1.80      1.80 o 
   8   5   2       44.28       52.55      4.05 o 
   9   5   2        2.51        2.83      1.65 o 
  10   5   2       45.52       49.64      3.62 o 
  11   5   2       19.54        7.61      2.86 o 
  12   5   2       71.28       77.52      5.58 o 
  13   5   2      413.78      454.08     13.55 o 
  -9   6   2       60.20       75.01      6.21 o 
  -8   6   2       34.54       40.48      4.97 o 
  -7   6   2        5.83        8.69      1.97 o 
  -6   6   2       31.68       27.75      2.99 o 
  -5   6   2      138.68      106.16      3.39 o 
  -4   6   2      341.04      357.03      7.85 o 
  -3   6   2      634.48      669.51      9.43 o 
  -2   6   2       17.62       24.70      1.79 o 
  -1   6   2       88.71       94.59      1.96 o 
   0   6   2       79.70       91.80      2.03 o 
   1   6   2      139.58      137.87      2.39 o 
   2   6   2      855.97      842.61      7.81 o 
   3   6   2      555.26      597.51      5.68 o 
   4   6   2      265.21      238.74      3.14 o 
   5   6   2      128.28      129.84      2.37 o 
   6   6   2        0.47        0.21      0.82 o 
   7   6   2        0.09       -2.11      2.11 o 
   8   6   2       64.23       66.62      3.46 o 
   9   6   2       38.77       39.89      3.04 o 
  10   6   2       34.31       28.60      3.17 o 
  11   6   2      148.76      141.64      7.10 o 
  12   6   2       12.84       12.88      3.63 o 
  13   6   2       36.70       31.70      4.69 o 
  -8   7   2       46.53       55.52      5.85 o 
  -7   7   2       22.26       23.15      3.26 o 
  -6   7   2      104.32       96.63      4.75 o 
  -5   7   2       62.19       77.92      3.18 o 
  -4   7   2      231.15      211.65      5.03 o 
  -3   7   2       16.79       22.43      2.01 o 
  -2   7   2       50.57       47.82      2.46 o 
  -1   7   2       66.86       63.55      2.86 o 
   0   7   2       16.15       22.60      1.67 o 
   1   7   2       22.65       15.14      1.04 o 
   2   7   2      202.77      200.12      3.15 o 
   3   7   2      544.02      521.85      5.42 o 
   4   7   2        3.84        1.21      0.64 o 
   5   7   2      139.73      138.52      3.32 o 
   6   7   2       38.77       37.17      2.45 o 
   7   7   2        0.13       -0.68      1.46 o 
   8   7   2        2.48        3.88      2.01 o 
   9   7   2       43.61       53.10      4.70 o 
  10   7   2        9.12        7.67      2.51 o 
  11   7   2       15.16       11.30      3.50 o 
  12   7   2       96.09       99.55      8.64 o 
  13   7   2       13.74       11.27      3.85 o 
  -7   8   2        2.08        1.80      1.46 o 
  -6   8   2        0.01       -0.05      2.18 o 
  -5   8   2       88.66       89.57      3.72 o 
  -4   8   2      251.14      220.56      5.46 o 
  -3   8   2        0.00       -1.05      1.05 o 
  -2   8   2      337.03      312.76      6.88 o 
  -1   8   2       19.14       19.36      2.09 o 
   0   8   2       40.02       36.93      2.63 o 
   1   8   2      239.27      238.60      5.63 o 
   2   8   2       12.27        9.53      1.14 o 
   3   8   2      221.97      210.10      4.53 o 
   4   8   2       18.91       14.67      1.15 o 
   5   8   2        3.17        1.72      1.10 o 
   6   8   2      123.49      124.61      3.86 o 
   7   8   2        7.61        7.36      1.94 o 
   8   8   2        4.50        4.34      2.03 o 
   9   8   2       10.74       10.05      2.50 o 
  10   8   2        8.69        4.76      4.24 o 
  11   8   2       16.80        9.64      3.68 o 
  12   8   2       29.77       35.88      5.12 o 
  13   8   2        0.62        0.94      3.14 o 
  -6   9   2       11.73        8.25      2.13 o 
  -5   9   2        1.01       -0.93      1.94 o 
  -4   9   2       11.70        9.41      1.94 o 
  -3   9   2       46.09       46.02      3.73 o 
  -2   9   2        4.40        2.56      1.43 o 
  -1   9   2      142.54      147.07      4.84 o 
   0   9   2      193.48      189.18      5.40 o 
   1   9   2       23.51       23.85      2.36 o 
   2   9   2        3.09        3.00      1.40 o 
   3   9   2       89.95       86.65      3.14 o 
   4   9   2       94.08       84.68      3.43 o 
   5   9   2        4.17        1.20      2.24 o 
   6   9   2       19.05       22.24      3.43 o 
   7   9   2      197.00      207.36      5.91 o 
   8   9   2       20.42       20.35      3.05 o 
   9   9   2       29.08       28.97      3.42 o 
  10   9   2      226.75      248.44     11.46 o 
  11   9   2       37.41       37.17      5.39 o 
  12   9   2        0.12       -2.97      6.44 o 
  -5  10   2        0.91       -0.49      2.95 o 
  -4  10   2        0.09       -0.78      2.39 o 
  -3  10   2        6.15        4.08      1.90 o 
  -2  10   2        1.91        0.94      1.94 o 
  -1  10   2       25.56       23.26      2.56 o 
   0  10   2        0.56        0.53      1.44 o 
   1  10   2        0.18        0.98      1.47 o 
   2  10   2       21.47       25.59      2.54 o 
   3  10   2      472.01      456.78      8.91 o 
   4  10   2       18.58       22.41      4.40 o 
   5  10   2       49.39       51.41      5.60 o 
   6  10   2      193.81      184.92      8.51 o 
   7  10   2       25.62       34.59      5.62 o 
   8  10   2        2.89       10.11      4.21 o 
   9  10   2       20.64       22.00      5.65 o 
  10  10   2       14.20       13.17      3.98 o 
  11  10   2       26.91       18.23      4.76 o 
  12  10   2        6.72        7.01      4.29 o 
  -3  11   2       47.87       42.91      3.62 o 
  -2  11   2       48.72       47.11      7.10 o 
  -1  11   2        0.41        1.08      1.66 o 
   0  11   2        7.53        5.19      1.92 o 
   1  11   2      326.02      290.34      7.41 o 
   2  11   2       27.15       23.10      2.69 o 
   3  11   2       13.88       14.37      2.27 o 
   4  11   2       56.95       56.36      6.17 o 
   5  11   2       21.60       27.24      4.67 o 
   6  11   2       54.79       63.80      5.94 o 
   7  11   2       18.77       30.12      9.10 o 
   8  11   2       12.88       23.29      4.01 o 
   9  11   2       30.52       36.87     10.23 o 
  10  11   2        6.32       -3.41      7.87 o 
  11  11   2        7.27        6.06      4.35 o 
  -2  12   2       60.64       54.13      5.72 o 
  -1  12   2        9.78        9.10      2.50 o 
   0  12   2       38.66       32.27      3.58 o 
   1  12   2        0.31        2.46      1.89 o 
   2  12   2       94.03       80.44      4.34 o 
   3  12   2       99.63       91.87     10.27 o 
   4  12   2      240.71      217.49     10.59 o 
   5  12   2       89.61       93.57     11.59 o 
   6  12   2       18.83       25.83      5.15 o 
   7  12   2       10.53       18.62      4.24 o 
   8  12   2       63.71       60.13      8.10 o 
  10  12   2        6.65       19.45      5.36 o 
   0  13   2       47.65       47.49     15.50 o 
   1  13   2       38.64       35.22      4.58 o 
   2  13   2        0.98        1.25      2.05 o 
   3  13   2      133.09      121.66      8.87 o 
   4  13   2        0.84        7.81      4.22 o 
   5  13   2        7.17       17.48      5.27 o 
   6  13   2        0.03       10.79      7.98 o 
   7  13   2       24.05       39.20     14.11 o 
   8  13   2        0.03       19.51     13.20 o 
  -7 -13   3       35.26       61.38     10.64 o 
  -6 -13   3        0.12        8.46      6.56 o 
  -5 -13   3       59.15       56.73      6.70 o 
  -4 -13   3        0.05        1.05      5.03 o 
  -3 -13   3       34.65       39.97      6.54 o 
  -2 -13   3       59.52       56.45     10.06 o 
  -1 -13   3       11.35        7.69      3.17 o 
  -9 -12   3        4.03       -6.80      8.14 o 
  -8 -12   3        8.00       19.00     14.12 o 
  -7 -12   3        2.04       14.60      5.12 o 
  -6 -12   3       13.24       22.82      4.20 o 
  -5 -12   3        0.22        5.57      7.75 o 
  -4 -12   3       52.60       57.20      7.14 o 
  -3 -12   3       34.56       46.09     10.09 o 
  -2 -12   3       89.26       90.99      4.85 o 
  -1 -12   3       50.90       52.15      4.17 o 
   0 -12   3        1.94        1.88      2.10 o 
   1 -12   3        1.19       -0.54      1.96 o 
 -10 -11   3       23.62       97.08      9.17 o 
  -9 -11   3        0.30       16.28     19.75 o 
  -8 -11   3      104.80      114.72     10.38 o 
  -7 -11   3        0.07        3.67      4.89 o 
  -6 -11   3       11.95       14.72      3.99 o 
  -5 -11   3        0.62        5.23      2.71 o 
  -4 -11   3        6.37       13.71      4.42 o 
  -3 -11   3        0.26        1.87      2.11 o 
  -2 -11   3       95.29      102.61      4.72 o 
  -1 -11   3       13.86       13.11      2.63 o 
   0 -11   3       68.93       75.40      4.32 o 
   1 -11   3        7.34        6.78      2.31 o 
   2 -11   3        2.07        3.82      2.12 o 
   3 -11   3        4.31        2.15      1.98 o 
 -11 -10   3       14.69       13.04      4.65 o 
 -10 -10   3       49.69       45.40      6.30 o 
  -9 -10   3       60.06       78.92     10.13 o 
  -8 -10   3       86.80       92.82      7.95 o 
  -7 -10   3      108.99      107.61     16.01 o 
  -6 -10   3      262.94      249.48      8.24 o 
  -5 -10   3      290.26      270.21      8.65 o 
  -4 -10   3       19.18       17.76      3.50 o 
  -3 -10   3       43.23       43.01      2.99 o 
  -2 -10   3        8.27        4.23      1.92 o 
  -1 -10   3      104.50      107.42      5.12 o 
   0 -10   3       34.01       32.76      3.08 o 
   1 -10   3        8.41        8.74      2.13 o 
   2 -10   3        2.34        4.41      1.87 o 
   3 -10   3       41.09       43.11      3.53 o 
   4 -10   3      109.20      116.35      5.02 o 
   5 -10   3       12.66        8.18      2.22 o 
 -11  -9   3       11.39        9.81      4.17 o 
 -10  -9   3      161.18      158.43      7.25 o 
  -9  -9   3       18.39       17.25      3.45 o 
  -8  -9   3       16.72       15.56      3.25 o 
  -7  -9   3       35.50       34.38      6.42 o 
  -6  -9   3       53.11       48.53      4.41 o 
  -5  -9   3        0.74       -0.43      2.05 o 
  -4  -9   3       13.01       11.45      2.42 o 
  -3  -9   3      123.65      111.63      3.86 o 
  -2  -9   3      184.33      168.12      4.64 o 
  -1  -9   3      330.26      311.87      7.10 o 
   0  -9   3       29.02       26.17      2.66 o 
   1  -9   3       43.56       43.75      3.24 o 
   2  -9   3       30.20       27.21      3.14 o 
   3  -9   3        0.00        0.20      1.34 o 
   4  -9   3        0.47        1.42      1.83 o 
   5  -9   3        8.43        7.17      2.27 o 
   6  -9   3       41.25       40.79      4.76 o 
 -12  -8   3        7.91        5.28      3.63 o 
 -11  -8   3       82.89       63.35      6.28 o 
 -10  -8   3        0.13        0.89      6.81 o 
  -9  -8   3       13.38       19.09      4.18 o 
  -8  -8   3      428.35      408.12     10.56 o 
  -7  -8   3       82.99       75.96      4.81 o 
  -6  -8   3        2.93        1.74      1.70 o 
  -5  -8   3       49.41       55.25      5.31 o 
  -4  -8   3      668.54      599.99      8.05 o 
  -3  -8   3       19.81       29.58      2.09 o 
  -2  -8   3       86.26       81.86      2.91 o 
  -1  -8   3      158.36      149.08      4.67 o 
   0  -8   3      119.95      119.36      4.27 o 
   1  -8   3       48.06       49.35      2.99 o 
   2  -8   3       19.48       18.77      1.93 o 
   3  -8   3      142.00      149.22      4.86 o 
   4  -8   3        0.60        1.24      1.23 o 
   5  -8   3       71.05       67.56      4.39 o 
   6  -8   3      124.86      125.94      4.61 o 
   7  -8   3        6.75       10.70      2.08 o 
 -12  -7   3        9.81        9.35      3.97 o 
 -11  -7   3        0.18        2.80      2.91 o 
 -10  -7   3        9.00        8.07      2.96 o 
  -9  -7   3        9.72       10.26      3.65 o 
  -8  -7   3      816.64      738.90     14.84 o 
  -7  -7   3      112.54      104.41      5.47 o 
  -6  -7   3       63.47       61.83      2.76 o 
  -5  -7   3        4.03        3.01      1.07 o 
  -4  -7   3       67.30       50.09      1.60 o 
  -3  -7   3       22.95       29.75      1.99 o 
  -2  -7   3       29.62       43.31      2.76 o 
  -1  -7   3       33.29       30.73      1.68 o 
   0  -7   3       33.24       33.16      2.49 o 
   1  -7   3       20.89       18.37      2.44 o 
   2  -7   3       33.07       45.37      3.24 o 
   3  -7   3      728.92      733.70     10.17 o 
   4  -7   3       13.01        8.53      2.84 o 
   5  -7   3       24.85       28.81      2.44 o 
   6  -7   3      225.67      237.60      5.96 o 
   7  -7   3       54.35       61.45      3.37 o 
   8  -7   3        2.06       -1.02      4.75 o 
 -12  -6   3       14.45       23.83      8.34 o 
 -11  -6   3        7.23        7.86      4.03 o 
 -10  -6   3       71.09       76.60      4.75 o 
  -9  -6   3       23.26       22.07      3.24 o 
  -8  -6   3       61.67       64.41      4.16 o 
  -7  -6   3       40.65       44.28      3.68 o 
  -6  -6   3      127.13      126.95      3.47 o 
  -5  -6   3       94.40       84.00      1.90 o 
  -4  -6   3      148.67      144.82      2.41 o 
  -3  -6   3       34.68       31.76      1.26 o 
  -2  -6   3      288.54      292.68      3.71 o 
  -1  -6   3       43.32       57.34      1.60 o 
   0  -6   3      188.01      181.56      2.89 o 
   1  -6   3        4.06        7.30      1.01 o 
   2  -6   3      383.70      373.56      7.02 o 
   3  -6   3      973.32      954.02     12.08 o 
   4  -6   3      578.58      535.31      8.00 o 
   5  -6   3       61.38       54.67      3.55 o 
   6  -6   3        9.86       13.01      1.69 o 
   7  -6   3        1.70        0.26      1.97 o 
   8  -6   3        4.54        4.06      3.07 o 
   9  -6   3        2.06       -0.40      2.13 o 
 -12  -5   3        1.22        1.99      3.23 o 
 -11  -5   3       82.06       88.04      5.10 o 
 -10  -5   3       59.24       60.81      4.48 o 
  -9  -5   3       31.11       33.13      3.51 o 
  -8  -5   3        2.16        2.83      1.90 o 
  -7  -5   3       24.91       21.20      3.37 o 
  -6  -5   3       39.97       42.04      1.60 o 
  -5  -5   3       99.74      104.47      1.91 o 
  -4  -5   3      218.68      254.44      3.09 o 
  -3  -5   3       28.48       23.19      1.02 o 
  -2  -5   3        0.12       -0.20      0.47 o 
  -1  -5   3      417.64      458.78      4.65 o 
   0  -5   3      373.47      451.00      4.76 o 
   1  -5   3       50.54       65.11      1.78 o 
   2  -5   3       50.14       57.57      1.82 o 
   3  -5   3       54.37       61.47      1.72 o 
   4  -5   3      570.08      607.86      8.38 o 
   5  -5   3      176.49      164.35      4.60 o 
   6  -5   3        7.26        6.31      1.48 o 
   7  -5   3        0.01       -3.20      3.20 o 
   8  -5   3        0.03       -1.13      1.76 o 
   9  -5   3       63.58       81.04      5.06 o 
  10  -5   3       18.78       19.47      3.58 o 
 -12  -4   3        2.25        5.01      2.49 o 
 -11  -4   3       10.95       10.94      2.86 o 
 -10  -4   3      329.02      313.65     11.70 o 
  -9  -4   3        4.05        5.21      2.11 o 
  -8  -4   3       80.02       75.54      4.05 o 
  -7  -4   3      547.04      516.43     14.92 o 
  -6  -4   3      232.67      189.92      3.19 o 
  -5  -4   3       14.03       16.06      0.82 o 
  -4  -4   3      630.78      632.12      5.44 o 
  -3  -4   3      175.05      235.45      2.72 o 
  -2  -4   3      494.01      504.37      4.50 o 
  -1  -4   3      123.29      133.31      2.05 o 
   0  -4   3     1574.15     1871.08     14.27 o 
   1  -4   3      372.46      421.10      4.30 o 
   2  -4   3        0.72        0.61      0.37 o 
   3  -4   3      183.74      177.40      2.17 o 
   4  -4   3      277.59      308.18      3.87 o 
   5  -4   3       97.96      104.75      2.40 o 
   6  -4   3      307.48      306.53      4.94 o 
   7  -4   3        5.66        5.58      1.80 o 
   8  -4   3        0.63        0.95      1.97 o 
   9  -4   3       87.00       96.96      5.08 o 
  10  -4   3       56.75       57.86      4.69 o 
 -12  -3   3        0.51        2.29      5.73 o 
 -11  -3   3       51.93       42.87      3.91 o 
 -10  -3   3        9.04        6.44      2.23 o 
  -9  -3   3      165.20      154.07      5.62 o 
  -8  -3   3      350.13      332.95      8.10 o 
  -7  -3   3       84.66       74.63      5.64 o 
  -6  -3   3       36.34       30.60      1.11 o 
  -5  -3   3      277.00      250.03      3.10 o 
  -4  -3   3      372.60      405.32      3.74 o 
  -3  -3   3      613.94      597.28      4.98 o 
  -2  -3   3      633.31      563.15      4.68 o 
  -1  -3   3      457.83      488.86      4.74 o 
   0  -3   3       19.79       10.03      0.66 o 
   1  -3   3     3134.52     3401.81     24.38 o 
   2  -3   3        0.09       -0.25      0.25 o 
   3  -3   3       46.31       44.38      0.94 o 
   4  -3   3        0.39        0.82      0.41 o 
   5  -3   3       70.28       75.13      1.44 o 
   6  -3   3      129.93      134.98      2.99 o 
   7  -3   3       74.80       74.31      2.91 o 
   8  -3   3       90.46       97.78      4.65 o 
   9  -3   3        6.20        4.02      2.43 o 
  10  -3   3       81.68       91.69      6.84 o 
  11  -3   3       17.42       15.33      6.32 o 
 -12  -2   3       18.56       30.78      7.39 o 
 -11  -2   3        0.57        2.40      2.20 o 
 -10  -2   3        1.42       -1.10      4.22 o 
  -9  -2   3       14.36       14.17      2.39 o 
  -8  -2   3      477.45      458.00      9.62 o 
  -7  -2   3      183.13      163.78      4.02 o 
  -6  -2   3        0.56        0.78      0.41 o 
  -5  -2   3      112.64       89.19      1.68 o 
  -4  -2   3     1905.35     1910.99     13.92 o 
  -3  -2   3     1277.04     1255.62     11.93 o 
  -2  -2   3      310.33      289.01      2.94 o 
  -1  -2   3      377.13      400.22      3.44 o 
   0  -2   3       63.46       52.56      1.13 o 
   1  -2   3      248.32      266.78      2.81 o 
   2  -2   3     3378.56     3837.45     25.65 o 
   3  -2   3      106.93      110.82      1.43 o 
   4  -2   3       12.81       11.87      0.54 o 
   5  -2   3      275.26      283.57      3.46 o 
   6  -2   3      116.21      106.70      2.40 o 
   7  -2   3      180.17      185.20      4.05 o 
   8  -2   3      552.14      556.66     10.89 o 
   9  -2   3       16.70       18.45      3.24 o 
  10  -2   3       74.85       73.67      6.06 o 
  11  -2   3       28.61       18.70      4.96 o 
 -12  -1   3        0.02        1.42      6.66 o 
 -11  -1   3       61.24       53.99      3.99 o 
 -10  -1   3        9.71       15.95      4.56 o 
  -9  -1   3        3.32        2.19      1.76 o 
  -8  -1   3       43.35       41.90      3.08 o 
  -7  -1   3      250.33      246.00      4.21 o 
  -6  -1   3      126.07      110.16      1.89 o 
  -5  -1   3      505.18      513.92      4.92 o 
  -4  -1   3      340.45      352.31      3.64 o 
  -3  -1   3      564.47      587.36      4.99 o 
  -2  -1   3      200.00      177.62      2.08 o 
  -1  -1   3      760.07      669.61      7.43 o 
   0  -1   3        0.00        0.19      0.36 o 
   1  -1   3      553.88      567.18      4.73 o 
   2  -1   3     1270.78     1361.29      9.57 o 
   3  -1   3       24.83       38.65      0.82 o 
   4  -1   3      339.26      347.88      2.68 o 
   5  -1   3       36.02       33.15      1.19 o 
   6  -1   3      445.22      452.78      6.15 o 
   7  -1   3      291.52      297.89      6.18 o 
   8  -1   3        7.67        9.46      2.92 o 
   9  -1   3        5.80        3.12      2.54 o 
  10  -1   3       20.53       24.12      4.47 o 
  11  -1   3        1.70       -2.14      3.58 o 
  12  -1   3       37.23       31.52      9.90 o 
 -12   0   3        3.30       17.02      7.67 o 
 -11   0   3        0.13       -0.01      1.77 o 
 -10   0   3        0.17       -0.95      1.68 o 
  -9   0   3       26.82       26.38      2.68 o 
  -8   0   3       30.04       34.28      2.27 o 
  -7   0   3      830.77      800.20     11.37 o 
  -6   0   3      109.25      119.55      2.10 o 
  -5   0   3      396.22      423.29      3.46 o 
  -4   0   3        0.89        1.68      0.40 o 
  -3   0   3      661.81      645.09      5.59 o 
  -2   0   3       43.81       41.36      0.93 o 
  -1   0   3      827.07      785.37      8.52 o 
   0   0   3     1056.14     1015.34      7.44 o 
   1   0   3        5.77        4.95      0.67 o 
   2   0   3      120.51      118.30      1.41 o 
   3   0   3      229.09      214.83      2.19 o 
   4   0   3      140.31      138.07      1.68 o 
   5   0   3        4.73        4.45      0.38 o 
   6   0   3      137.33      137.38      2.15 o 
   7   0   3      242.64      238.08      5.87 o 
   8   0   3      119.64       97.70      5.06 o 
   9   0   3       53.88       52.00      5.12 o 
  10   0   3      214.83      215.42      9.00 o 
  11   0   3       37.06       36.11      6.86 o 
  12   0   3        0.88       -6.04      6.04 o 
 -11   1   3       15.21       13.05      6.62 o 
 -10   1   3        5.54        4.79      1.92 o 
  -9   1   3       26.76       30.76      3.30 o 
  -8   1   3       38.12       39.29      2.39 o 
  -7   1   3     2227.23     2166.93     26.01 o 
  -6   1   3      268.85      281.02      4.48 o 
  -5   1   3       50.01       41.96      0.94 o 
  -4   1   3     1387.17     1524.25     11.11 o 
  -3   1   3      107.60       95.03      1.40 o 
  -2   1   3      256.55      250.37      3.03 o 
  -1   1   3     1361.13     1375.30      9.91 o 
   0   1   3     2679.45     2673.78     19.52 o 
   1   1   3      479.34      451.81      6.06 o 
   2   1   3       25.00       23.90      1.06 o 
   3   1   3     1088.60     1123.95      8.65 o 
   4   1   3      450.26      482.27      4.07 o 
   5   1   3       19.02       19.60      0.67 o 
   6   1   3        4.28        2.19      0.41 o 
   7   1   3      329.15      346.03      6.31 o 
   8   1   3      438.00      426.02      8.83 o 
   9   1   3       40.57       37.38      5.32 o 
  10   1   3        1.37        0.47      3.29 o 
  11   1   3      156.47      154.91      8.08 o 
  12   1   3        1.75       -1.52      6.70 o 
 -11   2   3       58.24       61.72     10.49 o 
 -10   2   3       41.53       44.36      9.22 o 
  -9   2   3       64.20       68.55      3.21 o 
  -8   2   3      160.64      154.14      6.66 o 
  -7   2   3       25.39       29.17      2.11 o 
  -6   2   3      311.61      310.94      5.77 o 
  -5   2   3       65.83       75.13      1.21 o 
  -4   2   3      125.82      127.28      1.56 o 
  -3   2   3      266.85      266.54      2.56 o 
  -2   2   3        7.45        5.25      0.43 o 
  -1   2   3      167.49      215.26      2.43 o 
   0   2   3     1209.87     1261.24     11.65 o 
   1   2   3     7135.40     7121.94     41.55 o 
   2   2   3     5660.95     5557.75     61.79 o 
   3   2   3       21.85       19.82      0.77 o 
   4   2   3      786.20      800.80      7.05 o 
   5   2   3       17.33       16.04      0.75 o 
   6   2   3        2.31        1.72      0.40 o 
   7   2   3      124.79      131.55      2.58 o 
   8   2   3        0.26       -2.46      3.67 o 
   9   2   3       44.68       53.64      5.12 o 
  10   2   3       18.18       21.48      6.73 o 
  11   2   3        0.33       -0.95      2.43 o 
  12   2   3       56.47       63.90      4.29 o 
  13   2   3       17.92       13.23      9.36 o 
 -10   3   3      113.82      126.07     12.60 o 
  -9   3   3       36.18       46.93      5.12 o 
  -8   3   3       93.13      102.21      3.78 o 
  -7   3   3      282.48      295.78      6.65 o 
  -6   3   3       50.04       51.91      2.30 o 
  -5   3   3       19.57       24.94      1.51 o 
  -4   3   3      370.29      391.22      3.55 o 
  -3   3   3      149.04      187.83      2.28 o 
  -2   3   3      455.08      498.76      5.27 o 
  -1   3   3       11.98       11.44      0.65 o 
   0   3   3      150.77      174.98      2.17 o 
   1   3   3     2566.26     2667.11     19.34 o 
   2   3   3      155.51      181.53      2.17 o 
   3   3   3     1612.82     1711.82     13.04 o 
   4   3   3      122.15      126.31      1.92 o 
   5   3   3      656.89      684.95      6.46 o 
   6   3   3        7.54        8.44      0.72 o 
   7   3   3        0.01       -0.06      0.91 o 
   8   3   3      826.87      795.24     17.79 o 
   9   3   3       12.88        9.18      3.49 o 
  10   3   3        1.08        1.30      3.40 o 
  11   3   3        3.13        2.59      1.86 o 
  12   3   3        0.06       -1.00      3.43 o 
  13   3   3       10.50       12.40      3.21 o 
 -10   4   3       15.39       28.26      6.44 o 
  -9   4   3       30.96       29.67      4.70 o 
  -8   4   3      143.19      153.47      6.74 o 
  -7   4   3      239.53      243.45      6.07 o 
  -6   4   3       13.13       16.96      1.67 o 
  -5   4   3       97.59       90.68      2.99 o 
  -4   4   3       93.06       88.25      2.25 o 
  -3   4   3      131.60      149.03      2.17 o 
  -2   4   3        0.03       -0.32      0.32 o 
  -1   4   3      257.02      221.43      2.71 o 
   0   4   3       28.10       23.96      0.95 o 
   1   4   3      144.90      132.92      1.84 o 
   2   4   3      437.95      474.12      4.15 o 
   3   4   3       11.10       24.65      1.55 o 
   4   4   3     6327.98     6382.28     43.37 o 
   5   4   3      168.61      157.33      2.25 o 
   6   4   3       45.46       52.60      1.39 o 
   7   4   3        6.54        2.92      1.85 o 
   8   4   3        2.37        3.59      3.28 o 
   9   4   3        8.04        5.30      3.30 o 
  10   4   3       70.82       74.31      5.76 o 
  11   4   3        0.88       -1.39      1.66 o 
  12   4   3       16.75       19.99      3.57 o 
  13   4   3      132.40      139.80      7.05 o 
  -9   5   3        2.57        4.43      2.99 o 
  -8   5   3       31.81       32.19      4.44 o 
  -7   5   3       92.29       99.77      5.62 o 
  -6   5   3       61.48       60.46      2.66 o 
  -5   5   3      251.80      227.50      4.86 o 
  -4   5   3        2.24        1.46      1.19 o 
  -3   5   3       40.23       42.76      1.73 o 
  -2   5   3        2.40        2.88      0.50 o 
  -1   5   3      197.08      199.68      2.71 o 
   0   5   3      281.14      283.97      3.34 o 
   1   5   3      362.28      413.14      4.44 o 
   2   5   3      796.10      801.47      6.85 o 
   3   5   3      119.13      105.76      1.89 o 
   4   5   3      475.25      520.96      5.06 o 
   5   5   3      272.27      273.16      3.51 o 
   6   5   3      157.59      173.32      3.06 o 
   7   5   3       29.53       27.21      5.88 o 
   8   5   3        0.01       -0.52      1.88 o 
   9   5   3        5.26        0.32      3.98 o 
  10   5   3       46.14       51.40      4.95 o 
  11   5   3        0.32       -0.07      1.94 o 
  12   5   3        7.56        2.87      2.64 o 
  13   5   3       32.40       21.71      4.35 o 
  -9   6   3       56.65       66.62      6.23 o 
  -8   6   3       13.81        9.54      1.73 o 
  -7   6   3       22.04       22.44      3.96 o 
  -6   6   3        8.74        6.06      1.44 o 
  -5   6   3        5.72        7.25      1.45 o 
  -4   6   3      336.73      334.05      6.23 o 
  -3   6   3      136.17      113.66      3.43 o 
  -2   6   3       37.38       43.61      2.25 o 
  -1   6   3      165.20      164.57      3.43 o 
   0   6   3      179.90      195.05      2.97 o 
   1   6   3       59.99       58.70      1.66 o 
   2   6   3       84.97       76.13      1.98 o 
   3   6   3      217.78      225.37      3.07 o 
   4   6   3       64.22       79.30      1.79 o 
   5   6   3      122.20      117.93      2.34 o 
   6   6   3      296.32      303.07      5.43 o 
   7   6   3      138.00      129.00      6.64 o 
   8   6   3       28.73       43.49      5.28 o 
   9   6   3       19.91       21.85      4.18 o 
  10   6   3       16.03       11.71      2.67 o 
  11   6   3        0.13        2.02      2.04 o 
  12   6   3        6.02        6.29      3.12 o 
  13   6   3       72.27       87.22      6.54 o 
  -8   7   3        0.04        0.33      1.30 o 
  -7   7   3        1.44       -0.36      2.41 o 
  -6   7   3       60.08       64.79      5.63 o 
  -5   7   3      117.01      108.55      3.74 o 
  -4   7   3        0.26        0.79      1.15 o 
  -3   7   3       19.45       20.54      3.06 o 
  -2   7   3      140.75      126.18      3.73 o 
  -1   7   3       68.60       67.74      4.03 o 
   0   7   3        7.54        6.60      1.17 o 
   1   7   3      119.60      127.10      2.98 o 
   2   7   3      129.52      125.81      2.50 o 
   3   7   3      224.52      228.01      3.46 o 
   4   7   3        6.18        7.82      0.88 o 
   5   7   3       29.22       26.67      2.00 o 
   6   7   3       52.56       54.63      3.23 o 
   7   7   3       41.21       50.03      3.89 o 
   8   7   3       10.91       14.64      4.01 o 
   9   7   3       18.34       21.91      3.05 o 
  10   7   3       33.51       32.69      3.50 o 
  11   7   3        0.55        3.87      2.27 o 
  12   7   3       69.31       65.41      5.97 o 
  13   7   3        2.19       -1.08      3.75 o 
  -7   8   3        4.92        2.60      2.20 o 
  -6   8   3       79.92       82.55      6.18 o 
  -5   8   3       12.10        9.75      2.18 o 
  -4   8   3       16.35       19.00      2.19 o 
  -3   8   3       78.30       68.89      3.23 o 
  -2   8   3      724.48      679.34     11.25 o 
  -1   8   3       51.94       56.27      3.21 o 
   0   8   3        8.30        7.98      1.63 o 
   1   8   3      417.54      424.02      7.99 o 
   2   8   3        8.43       10.01      1.47 o 
   3   8   3        0.35        0.44      0.80 o 
   4   8   3      150.89      144.63      3.10 o 
   5   8   3       46.67       39.36      2.40 o 
   6   8   3      359.74      366.92      7.67 o 
   7   8   3      243.57      248.26      7.34 o 
   8   8   3        2.24        4.36      1.81 o 
   9   8   3        0.06        0.39      3.40 o 
  10   8   3       16.16       17.96      4.25 o 
  11   8   3       47.53       51.03      7.30 o 
  12   8   3       31.54       19.43      4.23 o 
  -6   9   3      303.18      301.09     13.20 o 
  -5   9   3        0.00       -0.63      2.72 o 
  -4   9   3       28.65       25.03      3.89 o 
  -3   9   3        0.54        1.89      1.52 o 
  -2   9   3      154.94      146.08      4.98 o 
  -1   9   3        0.01       -0.16      1.35 o 
   0   9   3      313.68      310.32      7.11 o 
   1   9   3       57.35       52.20      3.01 o 
   2   9   3       40.22       38.56      2.80 o 
   3   9   3        1.37        0.41      1.05 o 
   4   9   3       19.53       20.30      2.73 o 
   5   9   3        0.04        1.34      2.65 o 
   6   9   3       48.38       45.96      4.18 o 
   7   9   3       47.21       51.61      3.53 o 
   8   9   3       10.46       17.22      3.49 o 
   9   9   3       59.55       59.71      4.30 o 
  10   9   3        6.55        7.59      4.38 o 
  11   9   3        4.88        7.16      3.93 o 
  12   9   3        7.43        0.55      3.80 o 
  -5  10   3       92.31       96.06      6.34 o 
  -4  10   3        5.42        3.10      2.05 o 
  -3  10   3       26.44       23.16      2.75 o 
  -2  10   3        5.53        6.94      2.15 o 
  -1  10   3       78.54       71.61      3.82 o 
   0  10   3       11.66        9.94      2.10 o 
   1  10   3        0.63        1.09      1.63 o 
   2  10   3      117.73      103.33      4.25 o 
   3  10   3       27.15       27.54      2.68 o 
   4  10   3        3.90        5.11      3.48 o 
   5  10   3       20.88       20.30      4.46 o 
   6  10   3       70.97       77.96      6.03 o 
   7  10   3      112.94      112.53      6.67 o 
   8  10   3       70.94       79.00      9.02 o 
   9  10   3        2.03        2.37      2.70 o 
  10  10   3       36.11       36.33      6.01 o 
  11  10   3        3.19       -2.06      3.22 o 
  -3  11   3       32.17       27.15      3.10 o 
  -2  11   3       68.40       60.21      5.42 o 
  -1  11   3      184.15      165.84      5.84 o 
   0  11   3       19.48       18.23      3.13 o 
   1  11   3      106.75       98.08      4.53 o 
   2  11   3       16.25       14.86      3.37 o 
   3  11   3       55.64       54.52      3.61 o 
   4  11   3       18.62       21.03      4.58 o 
   5  11   3       13.29       16.01      4.28 o 
   6  11   3      153.72      147.63      8.15 o 
   7  11   3        9.58       15.10      3.77 o 
   8  11   3       16.30       27.63      7.10 o 
   9  11   3       79.47       88.74      8.54 o 
  10  11   3        3.83        7.10      9.57 o 
  11  11   3       35.15       33.79      4.34 o 
  -1  12   3        1.63        0.76      2.62 o 
   0  12   3       14.21       12.32      2.49 o 
   1  12   3        6.90        6.56      2.50 o 
   2  12   3       15.86       16.14      2.66 o 
   3  12   3      263.67      248.16     11.52 o 
   4  12   3      101.88      100.58      7.78 o 
   5  12   3       83.65       78.38      7.19 o 
   6  12   3        8.41       14.33      4.47 o 
   7  12   3        9.15       22.96      7.68 o 
   8  12   3       28.56       26.71      6.27 o 
   9  12   3       10.74       23.81      5.87 o 
  10  12   3        3.08       17.51      5.12 o 
   1  13   3        3.23        2.83      3.49 o 
   2  13   3       12.32       10.18      3.66 o 
   3  13   3       69.08       72.47      8.05 o 
   4  13   3       20.16       12.49      5.10 o 
   5  13   3       31.41       39.77      6.32 o 
   6  13   3        5.83       17.26     10.62 o 
   7  13   3        0.81       18.80     14.98 o 
   8  13   3       10.96       19.27      5.84 o 
  -6 -13   4       34.84       48.77      9.73 o 
  -5 -13   4        1.08       11.31     12.14 o 
  -4 -13   4       14.78       16.76      7.67 o 
  -3 -13   4        3.61        5.31      8.69 o 
  -2 -13   4       18.73       21.13      5.04 o 
  -8 -12   4        0.94       22.22     12.19 o 
  -7 -12   4       65.25       94.47      8.07 o 
  -6 -12   4      172.96      196.14     15.40 o 
  -5 -12   4        0.05        1.10      3.43 o 
  -4 -12   4        1.48        6.12      3.94 o 
  -3 -12   4        1.91        7.20      5.64 o 
  -2 -12   4       10.90       14.02      2.82 o 
  -1 -12   4        5.36        3.92      3.06 o 
   0 -12   4       45.49       41.41      4.00 o 
   1 -12   4       47.02       49.31      4.30 o 
 -10 -11   4       13.06       11.32      9.67 o 
  -9 -11   4        9.95       26.20     15.85 o 
  -8 -11   4       19.08       27.62      5.95 o 
  -7 -11   4        0.01        8.37      5.10 o 
  -6 -11   4        0.24        4.68      4.38 o 
  -5 -11   4        2.81        5.14      2.78 o 
  -4 -11   4        5.93       11.10      4.24 o 
  -3 -11   4      198.13      187.01      9.33 o 
  -2 -11   4        0.12       -0.28      4.06 o 
  -1 -11   4        0.00        0.35      2.41 o 
   0 -11   4       33.22       33.75      4.96 o 
   1 -11   4      110.94      103.71      4.97 o 
   2 -11   4      212.37      231.66      7.19 o 
   3 -11   4       26.69       26.94      3.28 o 
 -10 -10   4       39.99       85.85      9.85 o 
  -9 -10   4        1.57       21.49     14.60 o 
  -8 -10   4        0.07        4.89      7.95 o 
  -7 -10   4       22.41       26.80      9.51 o 
  -6 -10   4       19.97       32.77      6.06 o 
  -5 -10   4        0.38        2.55      2.40 o 
  -4 -10   4        3.14        2.41      2.67 o 
  -3 -10   4      165.72      147.05      4.96 o 
  -2 -10   4       15.44        8.43      2.31 o 
  -1 -10   4       11.08       10.97      2.46 o 
   0 -10   4        0.29       -1.23      1.56 o 
   1 -10   4        7.20        6.72      2.24 o 
   2 -10   4       27.46       25.63      3.07 o 
   3 -10   4        0.13        0.96      2.07 o 
   4 -10   4       10.03        9.55      2.82 o 
 -11  -9   4        1.58       -0.51      7.98 o 
 -10  -9   4       25.44       26.38      5.81 o 
  -9  -9   4       14.75       18.48      7.99 o 
  -8  -9   4       14.82       19.32      8.72 o 
  -7  -9   4       84.53       90.87      9.71 o 
  -6  -9   4      474.54      406.64     14.24 o 
  -5  -9   4       12.58       10.84      2.81 o 
  -4  -9   4       53.88       49.07      4.35 o 
  -3  -9   4      130.31      123.45      4.12 o 
  -2  -9   4       10.17        6.16      1.72 o 
  -1  -9   4       14.00       13.00      2.63 o 
   0  -9   4       16.43       12.30      3.28 o 
   1  -9   4        8.19       10.20      2.18 o 
   2  -9   4       37.31       42.77      3.32 o 
   3  -9   4       34.34       38.44      3.24 o 
   4  -9   4        6.08        7.63      2.05 o 
   5  -9   4       13.96       17.84      4.44 o 
   6  -9   4       45.84       54.86      5.67 o 
 -12  -8   4        1.08       -1.80      2.90 o 
 -11  -8   4       10.42       16.08      7.65 o 
 -10  -8   4        1.58        7.74      6.38 o 
  -9  -8   4       28.46       26.99      6.53 o 
  -8  -8   4       47.60       44.29      6.14 o 
  -7  -8   4      259.36      246.93      8.02 o 
  -6  -8   4      436.25      409.13     10.39 o 
  -5  -8   4       26.64       35.50      3.56 o 
  -4  -8   4      349.34      338.51      7.27 o 
  -3  -8   4      525.66      498.39      7.31 o 
  -2  -8   4      552.61      501.29      9.34 o 
  -1  -8   4       90.89       85.08      3.68 o 
   0  -8   4       10.22       15.59      2.13 o 
   1  -8   4      126.30      122.01      4.43 o 
   2  -8   4       10.16        5.10      1.78 o 
   3  -8   4       19.10       24.61      2.60 o 
   4  -8   4        4.50        3.16      1.54 o 
   5  -8   4        0.75       -0.80      2.39 o 
   6  -8   4        8.83        6.43      1.94 o 
   7  -8   4      185.38      194.43      6.19 o 
 -12  -7   4        2.61        5.93      5.50 o 
 -11  -7   4        2.89        3.34      2.90 o 
 -10  -7   4        0.06        2.29      6.49 o 
  -9  -7   4      117.88      110.84      5.71 o 
  -8  -7   4      197.60      177.90      6.80 o 
  -7  -7   4       14.10       13.35      2.75 o 
  -6  -7   4      618.57      561.19     10.14 o 
  -5  -7   4       61.56       48.66      2.75 o 
  -4  -7   4        0.75        3.24      0.93 o 
  -3  -7   4        4.96        2.16      0.93 o 
  -2  -7   4       13.39       12.40      1.29 o 
  -1  -7   4     1121.94     1075.78     14.06 o 
   0  -7   4     1238.76     1214.74     16.33 o 
   1  -7   4      155.22      149.32      4.62 o 
   2  -7   4      112.72       95.36      3.79 o 
   3  -7   4      178.12      173.08      5.03 o 
   4  -7   4       15.55       20.63      2.26 o 
   5  -7   4        6.59       12.60      1.93 o 
   6  -7   4       77.76       75.29      3.74 o 
   7  -7   4       24.64       23.94      5.66 o 
   8  -7   4       18.62       25.76      4.21 o 
 -12  -6   4       24.83       31.09     10.89 o 
 -11  -6   4       17.85       14.67      3.48 o 
 -10  -6   4      102.62       93.23      5.32 o 
  -9  -6   4        2.01        3.38      2.27 o 
  -8  -6   4      159.05      139.87      5.88 o 
  -7  -6   4       22.84       19.80      3.24 o 
  -6  -6   4        3.10        3.09      1.38 o 
  -5  -6   4      472.85      446.43      6.49 o 
  -4  -6   4       80.96       68.15      1.76 o 
  -3  -6   4       97.44      104.72      2.11 o 
  -2  -6   4      665.57      658.61      6.90 o 
  -1  -6   4      238.35      225.37      3.27 o 
   0  -6   4      421.13      415.62      5.75 o 
   1  -6   4       51.53       46.59      2.61 o 
   2  -6   4      157.83      159.43      4.57 o 
   3  -6   4      108.35      101.01      3.31 o 
   4  -6   4       57.68       53.49      3.05 o 
   5  -6   4       14.95       14.91      1.93 o 
   6  -6   4        0.56        2.60      1.42 o 
   7  -6   4       26.90       31.84      2.61 o 
   8  -6   4      141.66      155.43     10.17 o 
   9  -6   4        8.86       10.37      3.11 o 
 -12  -5   4        2.54        8.30      5.05 o 
 -11  -5   4        0.80       -1.47      2.25 o 
 -10  -5   4        4.01        2.53      2.84 o 
  -9  -5   4      383.94      338.24      9.20 o 
  -8  -5   4      312.97      289.32      8.13 o 
  -7  -5   4      324.14      296.14      7.98 o 
  -6  -5   4      331.31      277.58      6.18 o 
  -5  -5   4       21.36       17.49      1.02 o 
  -4  -5   4        6.96       11.07      0.82 o 
  -3  -5   4      185.29      191.58      2.69 o 
  -2  -5   4        1.75        2.27      0.62 o 
  -1  -5   4       10.08        8.12      0.80 o 
   0  -5   4       45.54       62.61      1.76 o 
   1  -5   4        1.25        1.46      0.50 o 
   2  -5   4       17.20       21.58      1.41 o 
   3  -5   4      190.16      196.70      4.25 o 
   4  -5   4        5.00       15.48      1.58 o 
   5  -5   4       19.83       31.89      2.03 o 
   6  -5   4       58.37       52.68      2.71 o 
   7  -5   4        0.23       -0.33      1.08 o 
   8  -5   4        1.96       -0.26      2.00 o 
   9  -5   4       90.09       97.11      5.51 o 
 -12  -4   4        0.31        1.80      7.76 o 
 -11  -4   4        0.43       -0.83      2.14 o 
 -10  -4   4       55.04       60.06      4.52 o 
  -9  -4   4        0.08        0.25      3.32 o 
  -8  -4   4       24.38       23.33      2.95 o 
  -7  -4   4      829.26      793.64     17.59 o 
  -6  -4   4       69.00       66.04      2.11 o 
  -5  -4   4        0.92        0.34      0.57 o 
  -4  -4   4       43.43       42.31      1.18 o 
  -3  -4   4        0.51        2.46      0.55 o 
  -2  -4   4       23.68       24.25      0.96 o 
  -1  -4   4        2.43       -0.37      0.37 o 
   0  -4   4      253.33      267.44      3.32 o 
   1  -4   4       43.96       40.97      1.23 o 
   2  -4   4        1.86        0.76      0.40 o 
   3  -4   4      325.92      324.58      3.54 o 
   4  -4   4      105.27      112.04      2.51 o 
   5  -4   4      900.05      845.36     10.64 o 
   6  -4   4       69.96       61.83      2.68 o 
   7  -4   4        9.77       10.54      1.50 o 
   8  -4   4        0.25        0.00      1.72 o 
   9  -4   4        1.59        1.90      2.23 o 
  10  -4   4        0.04       -2.52      6.06 o 
 -12  -3   4        0.18        2.14      6.83 o 
 -11  -3   4        2.60        1.13      2.45 o 
 -10  -3   4       10.35       11.91      2.65 o 
  -9  -3   4       71.31       65.44      4.14 o 
  -8  -3   4        1.30        1.37      1.67 o 
  -7  -3   4      110.93       94.48      4.31 o 
  -6  -3   4       23.69       30.72      1.59 o 
  -5  -3   4        8.93        8.28      0.76 o 
  -4  -3   4      211.94      221.74      2.60 o 
  -3  -3   4       48.26       58.33      1.30 o 
  -2  -3   4     2032.58     2136.55     20.18 o 
  -1  -3   4      319.09      362.11      5.03 o 
   0  -3   4      320.16      334.40      3.64 o 
   1  -3   4        9.02       13.60      0.77 o 
   2  -3   4        0.54        0.17      0.33 o 
   3  -3   4       25.12       19.18      0.84 o 
   4  -3   4       17.92       20.69      0.79 o 
   5  -3   4      412.69      414.10      5.40 o 
   6  -3   4      398.79      403.14      6.15 o 
   7  -3   4      317.59      315.71      5.79 o 
   8  -3   4        6.26        7.94      2.29 o 
   9  -3   4        0.18       -1.76      1.76 o 
  10  -3   4        1.07        3.94      3.50 o 
  11  -3   4        4.41        5.55      4.46 o 
 -12  -2   4       37.47       53.22     12.53 o 
 -11  -2   4       29.41       28.66      3.55 o 
 -10  -2   4       47.41       45.61      3.73 o 
  -9  -2   4        1.69        1.07      1.84 o 
  -8  -2   4      550.54      515.23     10.75 o 
  -7  -2   4       31.61       33.75      2.27 o 
  -6  -2   4       26.97       22.36      1.73 o 
  -5  -2   4       61.71       49.96      1.30 o 
  -4  -2   4       87.66       74.67      1.53 o 
  -3  -2   4       90.32       98.19      1.74 o 
  -2  -2   4      682.22      692.76      5.58 o 
  -1  -2   4      568.77      596.29      4.69 o 
   0  -2   4      287.77      322.71      3.40 o 
   1  -2   4      185.91      231.72      2.72 o 
   2  -2   4      681.83      718.81      5.87 o 
   3  -2   4      903.99      959.53      7.12 o 
   4  -2   4       46.58       49.64      1.03 o 
   5  -2   4       72.20       81.23      1.46 o 
   6  -2   4        9.29        6.02      0.85 o 
   7  -2   4       18.42       15.82      2.43 o 
   8  -2   4      314.56      308.49      9.52 o 
   9  -2   4        1.43        3.17      4.76 o 
  10  -2   4      102.84      108.93      9.60 o 
  11  -2   4       56.54       60.29     10.34 o 
 -12  -1   4       95.31      111.00      6.06 o 
 -11  -1   4       15.62       13.68      3.20 o 
 -10  -1   4       18.12       10.41      2.98 o 
  -9  -1   4       63.80       58.46      3.73 o 
  -8  -1   4       18.59       17.52      2.43 o 
  -7  -1   4      321.67      301.18      6.04 o 
  -6  -1   4      142.99      132.98      3.05 o 
  -5  -1   4        4.09        2.57      0.53 o 
  -4  -1   4       12.53       14.42      0.78 o 
  -3  -1   4       57.30       74.69      1.46 o 
  -2  -1   4       75.44       70.69      1.24 o 
  -1  -1   4      383.93      348.89      3.07 o 
   0  -1   4       71.61       64.46      1.21 o 
   1  -1   4      173.09      167.49      2.00 o 
   2  -1   4      235.59      259.67      2.70 o 
   3  -1   4      721.04      734.09      5.86 o 
   4  -1   4      603.71      629.50      4.73 o 
   5  -1   4      118.33      118.34      1.51 o 
   6  -1   4      592.77      576.26      7.06 o 
   7  -1   4        1.78        3.86      1.93 o 
   8  -1   4       95.13       95.83      8.00 o 
   9  -1   4        3.44        5.34      3.08 o 
  10  -1   4       10.38        8.75      3.92 o 
  11  -1   4        6.77        4.90      4.22 o 
  12  -1   4        3.59        3.88      7.40 o 
 -11   0   4       14.66       14.39      6.51 o 
 -10   0   4       14.82        9.23      3.57 o 
  -9   0   4       22.10       17.09      2.58 o 
  -8   0   4       84.80       79.51      3.27 o 
  -7   0   4        0.11       -1.39      1.39 o 
  -6   0   4       45.74       47.43      1.90 o 
  -5   0   4      297.73      288.83      3.19 o 
  -4   0   4      105.97      112.04      1.90 o 
  -3   0   4       73.54       71.42      1.39 o 
  -2   0   4      865.56      941.50      7.02 o 
  -1   0   4      545.68      575.14      4.94 o 
   0   0   4      109.19      119.24      1.56 o 
   1   0   4       30.35       31.94      0.91 o 
   2   0   4     1255.55     1229.73      8.85 o 
   3   0   4      555.02      572.93      4.80 o 
   4   0   4      693.66      733.90      6.28 o 
   5   0   4       89.60       85.27      1.50 o 
   6   0   4      102.04       96.52      1.61 o 
   7   0   4      302.16      317.91      7.22 o 
   8   0   4        0.95        0.77      2.50 o 
   9   0   4      137.81      139.43      9.27 o 
  10   0   4      171.20      158.31      7.98 o 
  11   0   4        7.62        0.39      4.37 o 
  12   0   4        9.97        8.34      7.60 o 
 -11   1   4        1.48       14.35      6.89 o 
 -10   1   4        0.77        1.18      1.76 o 
  -9   1   4      123.97      142.28      5.84 o 
  -8   1   4       74.48       73.91      3.27 o 
  -7   1   4       78.76       66.93      3.04 o 
  -6   1   4       29.44       31.21      2.50 o 
  -5   1   4       10.13       22.79      1.05 o 
  -4   1   4       26.05       23.52      1.02 o 
  -3   1   4       59.53       69.94      1.44 o 
  -2   1   4     1388.91     1471.56     11.62 o 
  -1   1   4      341.76      312.99      2.98 o 
   0   1   4      110.49      122.09      1.70 o 
   1   1   4      485.00      454.01      4.58 o 
   2   1   4       19.67       16.48      0.74 o 
   3   1   4       18.79       21.79      0.82 o 
   4   1   4      227.63      239.70      2.84 o 
   5   1   4       11.69        8.40      0.69 o 
   6   1   4      159.10      150.75      2.33 o 
   7   1   4      167.65      170.39      4.14 o 
   8   1   4      373.00      380.31      9.62 o 
   9   1   4        0.07       -2.78      2.78 o 
  10   1   4      237.50      254.44      9.98 o 
  11   1   4        3.79        2.31      3.85 o 
  12   1   4        4.24        2.11      4.34 o 
 -11   2   4       72.15       88.43     11.75 o 
 -10   2   4        9.06        7.95      2.26 o 
  -9   2   4        4.11        5.01      1.72 o 
  -8   2   4      138.60      125.90      6.56 o 
  -7   2   4       15.14       12.82      1.85 o 
  -6   2   4      242.77      249.21      5.34 o 
  -5   2   4        2.22        3.15      0.73 o 
  -4   2   4     1288.58     1355.97     10.41 o 
  -3   2   4       11.28       11.38      0.65 o 
  -2   2   4      127.98      152.64      2.03 o 
  -1   2   4        5.08        3.77      0.65 o 
   0   2   4       64.93       63.74      1.21 o 
   1   2   4      124.41      127.36      1.61 o 
   2   2   4     1052.41     1045.62      9.18 o 
   3   2   4       97.52      108.30      1.68 o 
   4   2   4      511.69      526.44      4.71 o 
   5   2   4        4.16        4.83      0.64 o 
   6   2   4        5.03        4.89      0.56 o 
   7   2   4       30.94       30.05      2.06 o 
   8   2   4        3.66        2.63      3.98 o 
   9   2   4       23.58       22.14      5.69 o 
  10   2   4       41.24       50.50      6.32 o 
  11   2   4       24.15       25.24      5.13 o 
  12   2   4       27.57       28.82      3.35 o 
 -10   3   4       10.66       10.75      4.80 o 
  -9   3   4       22.40       26.59      2.67 o 
  -8   3   4       20.08       21.46      2.40 o 
  -7   3   4       71.08       72.58      3.50 o 
  -6   3   4       76.04       72.54      3.26 o 
  -5   3   4      641.34      587.67      8.83 o 
  -4   3   4        0.00        1.28      0.50 o 
  -3   3   4       11.16        7.84      0.75 o 
  -2   3   4      299.50      310.80      3.29 o 
  -1   3   4      113.05      129.24      2.02 o 
   0   3   4       34.02       39.36      1.11 o 
   1   3   4      125.87      130.37      1.78 o 
   2   3   4      132.87      125.45      1.87 o 
   3   3   4      144.13      179.70      2.31 o 
   4   3   4      754.01      743.77      9.15 o 
   5   3   4      479.59      512.27      5.72 o 
   6   3   4       26.49       28.61      1.25 o 
   7   3   4       43.70       40.72      3.66 o 
   8   3   4       37.68       47.11      5.04 o 
   9   3   4        0.11       -2.94      2.94 o 
  10   3   4       41.15       43.85      5.41 o 
  11   3   4       26.69       18.48      4.75 o 
  12   3   4        5.24        4.64      2.19 o 
  13   3   4       18.60       18.72      6.63 o 
 -10   4   4        3.69       16.04      7.42 o 
  -9   4   4       90.83       99.32      6.38 o 
  -8   4   4        0.55        1.94      1.67 o 
  -7   4   4       76.87       87.70      3.85 o 
  -6   4   4      107.22       87.67      5.19 o 
  -5   4   4      229.44      223.57      4.97 o 
  -4   4   4       28.97       35.88      2.08 o 
  -3   4   4       35.66       38.63      1.76 o 
  -2   4   4       18.65       19.83      0.94 o 
  -1   4   4        0.00        0.14      0.42 o 
   0   4   4        3.45        5.43      0.60 o 
   1   4   4      354.72      395.89      4.10 o 
   2   4   4      158.76      140.93      2.08 o 
   3   4   4      106.03      117.87      2.06 o 
   4   4   4     6952.91     7332.52     54.22 o 
   5   4   4      490.62      525.15      6.02 o 
   6   4   4      371.77      363.77      4.90 o 
   7   4   4       31.65       33.87      5.12 o 
   8   4   4        3.12        1.18      3.15 o 
   9   4   4       93.78       86.50      5.93 o 
  10   4   4        3.81       -1.87      3.15 o 
  11   4   4       29.86       29.47      5.21 o 
  12   4   4        9.60        6.46      2.56 o 
  13   4   4       16.24       13.96      3.53 o 
  -9   5   4       27.28       36.22      4.98 o 
  -8   5   4        0.57        2.31      1.39 o 
  -7   5   4       36.67       38.59      2.89 o 
  -6   5   4      165.84      182.41      5.18 o 
  -5   5   4      121.33      115.12      3.53 o 
  -4   5   4      199.99      205.46      4.65 o 
  -3   5   4       22.80       24.45      2.36 o 
  -2   5   4      117.34      120.37      2.86 o 
  -1   5   4      356.00      375.63      4.18 o 
   0   5   4      532.90      565.08      5.49 o 
   1   5   4      277.48      302.77      3.75 o 
   2   5   4       15.99       16.94      0.86 o 
   3   5   4      424.32      479.74      4.55 o 
   4   5   4       33.55       38.46      1.32 o 
   5   5   4       88.69       77.58      1.90 o 
   6   5   4      331.72      337.40      5.36 o 
   7   5   4        0.74        0.47      3.12 o 
   8   5   4       46.21       58.48      8.10 o 
   9   5   4       72.36       66.60      5.62 o 
  10   5   4      292.14      272.99     10.36 o 
  11   5   4        2.05        1.95      3.84 o 
  12   5   4       20.93       27.19      3.59 o 
  13   5   4       55.07       59.82      5.42 o 
  -8   6   4       22.28       28.12      4.68 o 
  -7   6   4        0.02       -1.07      1.36 o 
  -6   6   4      160.63      161.16      7.11 o 
  -5   6   4       56.58       55.03      2.80 o 
  -4   6   4      397.94      392.38      7.04 o 
  -3   6   4      328.79      305.38      5.91 o 
  -2   6   4        1.24       -0.10      0.94 o 
  -1   6   4      107.46      117.51      3.40 o 
   0   6   4       36.70       35.12      1.56 o 
   1   6   4       56.49       56.83      1.66 o 
   2   6   4      222.12      226.57      3.23 o 
   3   6   4       12.95        7.99      0.77 o 
   4   6   4       13.65       20.25      1.05 o 
   5   6   4       12.03       14.07      1.35 o 
   6   6   4      121.00      108.16      3.92 o 
   7   6   4       13.73        9.35      3.57 o 
   8   6   4       11.97        9.38      3.55 o 
   9   6   4        5.90        0.13      3.33 o 
  10   6   4       25.79       23.19      4.69 o 
  11   6   4       10.08       12.58      2.78 o 
  12   6   4        4.46        6.79      2.71 o 
  13   6   4        0.46       -1.35      2.79 o 
  -7   7   4       10.23       10.41      2.14 o 
  -6   7   4        2.48        1.84      1.59 o 
  -5   7   4       33.54       36.85      2.65 o 
  -4   7   4        0.03       -0.49      1.22 o 
  -3   7   4       64.93       53.49      2.81 o 
  -2   7   4        7.05        7.04      1.49 o 
  -1   7   4        1.87        3.19      1.28 o 
   0   7   4        0.91        1.64      1.19 o 
   1   7   4      106.73      109.32      2.86 o 
   2   7   4      657.29      678.68     15.39 o 
   3   7   4      148.14      167.21      3.00 o 
   4   7   4        0.92        1.38      0.66 o 
   5   7   4        0.00       -0.44      0.81 o 
   6   7   4      166.40      170.37      4.98 o 
   7   7   4        4.30        5.90      3.92 o 
   8   7   4        1.17       -2.22      5.17 o 
   9   7   4        2.02       -1.68      3.43 o 
  10   7   4        8.72       10.43      4.05 o 
  11   7   4       17.88       13.98      3.33 o 
  12   7   4       48.09       43.35      4.26 o 
  -7   8   4       66.58       82.30      7.26 o 
  -6   8   4       43.40       38.18      3.97 o 
  -5   8   4       63.60       69.76      3.61 o 
  -4   8   4       29.49       20.78      3.07 o 
  -3   8   4       78.49       64.74      3.19 o 
  -2   8   4      101.31      107.41      3.83 o 
  -1   8   4      109.89      107.00      4.02 o 
   0   8   4       52.10       52.53      2.90 o 
   1   8   4       24.57       19.90      2.56 o 
   2   8   4       44.35       39.20      2.60 o 
   3   8   4        6.16        5.07      1.20 o 
   4   8   4       56.29       60.25      3.57 o 
   5   8   4       40.14       32.38      2.67 o 
   6   8   4       13.91       16.11      2.38 o 
   7   8   4       28.94       34.54      3.59 o 
   8   8   4       48.85       59.84      6.88 o 
   9   8   4        0.21        2.08      4.47 o 
  10   8   4       18.51       21.45      4.32 o 
  11   8   4        6.78        4.73      3.24 o 
  12   8   4        2.34        5.07      5.06 o 
  -5   9   4       18.10        9.13      2.27 o 
  -4   9   4       55.85       57.38      4.62 o 
  -3   9   4       44.80       41.17      4.32 o 
  -2   9   4      171.69      164.18      7.57 o 
  -1   9   4        2.89        4.45      1.93 o 
   0   9   4       38.12       37.62      3.00 o 
   1   9   4       71.24       62.44      4.84 o 
   2   9   4       17.45       16.24      2.18 o 
   3   9   4        8.06        9.58      1.88 o 
   4   9   4       34.20       32.63      3.30 o 
   5   9   4       32.35       30.07      4.51 o 
   6   9   4        6.73        7.71      3.53 o 
   7   9   4       28.63       38.06      9.51 o 
   8   9   4      147.93      156.39     11.79 o 
   9   9   4        0.02        1.45      2.35 o 
  10   9   4        4.08        7.04      2.77 o 
  11   9   4       18.73       26.45      5.08 o 
  12   9   4        3.36       -2.34      3.25 o 
  -4  10   4        5.54        4.71      2.13 o 
  -3  10   4       31.31       32.01      3.29 o 
  -2  10   4       23.30       23.01      2.75 o 
  -1  10   4       42.62       32.61      3.89 o 
   0  10   4      619.49      589.91     11.06 o 
   1  10   4        0.14       -0.05      1.59 o 
   2  10   4       36.98       34.62      3.00 o 
   3  10   4      129.21      115.63      4.49 o 
   4  10   4       18.81       17.74      3.05 o 
   5  10   4       83.19       80.07      6.39 o 
   6  10   4        0.42        1.69      2.97 o 
   7  10   4       44.41       59.14     11.40 o 
   8  10   4       39.81       33.40      6.11 o 
   9  10   4        2.51        1.79      3.19 o 
  10  10   4       43.09       38.71      5.44 o 
  11  10   4        0.44        2.84      5.31 o 
  -3  11   4        3.11        2.82      4.10 o 
  -2  11   4        0.24       -0.34      2.53 o 
  -1  11   4        1.71        2.34      2.52 o 
   0  11   4       87.19       88.38      4.48 o 
   1  11   4        0.35        1.36      1.82 o 
   2  11   4       43.02       39.21      3.68 o 
   3  11   4        0.75        1.13      2.41 o 
   4  11   4        0.13       -1.28      3.28 o 
   5  11   4       65.51       67.69      6.81 o 
   6  11   4       31.46       31.63      5.16 o 
   7  11   4       26.74       33.03      5.51 o 
   8  11   4        6.11       15.10      5.31 o 
   9  11   4       24.11       22.48      5.68 o 
  -1  12   4       18.32       13.12      2.82 o 
   0  12   4       58.27       47.05      3.95 o 
   1  12   4       26.40       23.66      4.34 o 
   2  12   4        5.18        6.79      2.34 o 
   3  12   4       61.70       66.30      6.80 o 
   4  12   4       16.47       20.53      5.24 o 
   5  12   4       28.96       36.06      5.75 o 
   6  12   4       20.54       30.76      5.48 o 
   7  12   4       20.38       32.91      7.35 o 
   8  12   4       12.67       15.14      5.43 o 
   9  12   4        3.98       14.26      5.11 o 
   2  13   4        0.22        3.52      2.94 o 
   3  13   4       80.56       82.36      7.77 o 
   4  13   4       20.81       27.07      6.00 o 
   5  13   4        8.83       18.77      6.85 o 
   6  13   4       64.40       79.69     14.79 o 
   7  13   4       81.73      105.58     21.73 o 
  -7 -12   5        8.17       28.31      9.58 o 
  -6 -12   5        6.61       31.44      7.76 o 
  -5 -12   5       24.30       51.36      8.21 o 
  -4 -12   5        3.26        7.98      4.63 o 
  -3 -12   5       81.03      102.25      9.21 o 
  -2 -12   5        2.71       -2.11      4.18 o 
  -1 -12   5       25.80       28.87      3.63 o 
   0 -12   5       26.50       31.56      4.57 o 
  -9 -11   5        0.07       22.63     13.96 o 
  -8 -11   5        4.58       24.67     14.38 o 
  -7 -11   5       10.26       15.78      5.15 o 
  -6 -11   5       14.65       22.85      5.54 o 
  -5 -11   5        3.27       17.32      5.14 o 
  -4 -11   5        9.64       12.19      3.19 o 
  -3 -11   5      209.47      212.94      9.87 o 
  -2 -11   5        7.80        3.96      2.69 o 
  -1 -11   5       13.76       10.32      2.55 o 
   0 -11   5      110.53      113.03      5.14 o 
   1 -11   5       66.25       69.82      4.86 o 
   2 -11   5        0.39        0.93      2.07 o 
 -10 -10   5       35.10       59.68     19.37 o 
  -9 -10   5       12.68       51.17     25.55 o 
  -8 -10   5        1.84       11.61      8.74 o 
  -7 -10   5        0.42       10.36      5.76 o 
  -6 -10   5        4.63       14.55      4.74 o 
  -5 -10   5        0.48        7.25      4.48 o 
  -4 -10   5        0.48        3.84      2.41 o 
  -3 -10   5       81.18       81.20      4.40 o 
  -2 -10   5        6.51        4.96      1.93 o 
  -1 -10   5        0.70        2.07      2.22 o 
   0 -10   5        2.51        2.41      1.94 o 
   1 -10   5        2.38        1.21      3.25 o 
   2 -10   5       42.25       43.32      4.18 o 
   3 -10   5       51.13       62.55      4.40 o 
   4 -10   5       16.80       20.60      3.08 o 
 -11  -9   5        0.04        0.97      3.94 o 
 -10  -9   5        4.05       14.20      7.41 o 
  -9  -9   5       19.39       26.03      5.85 o 
  -8  -9   5       19.74       37.44      6.70 o 
  -7  -9   5       22.25       27.41     12.64 o 
  -6  -9   5       53.80       73.78      7.14 o 
  -5  -9   5       24.62       20.67      5.27 o 
  -4  -9   5        8.30        8.49      2.73 o 
  -3  -9   5        8.30       13.16      2.11 o 
  -2  -9   5        4.16        3.35      1.97 o 
  -1  -9   5       18.60       20.01      2.57 o 
   0  -9   5       15.09       20.45      2.61 o 
   1  -9   5       11.67        9.81      2.09 o 
   2  -9   5      112.18      125.74      4.93 o 
   3  -9   5      149.34      172.90      5.70 o 
   4  -9   5        8.86       18.24      2.70 o 
   5  -9   5       98.13       96.97      6.73 o 
 -11  -8   5        0.05        2.28      6.75 o 
 -10  -8   5        5.31        5.76      5.14 o 
  -9  -8   5       19.27       24.52      4.49 o 
  -8  -8   5        0.00        2.21      2.31 o 
  -7  -8   5       12.14        9.69      2.89 o 
  -6  -8   5       97.47       89.11      7.10 o 
  -5  -8   5      674.18      563.42     12.99 o 
  -4  -8   5      137.25      140.77      4.87 o 
  -3  -8   5      191.70      179.57      4.75 o 
  -2  -8   5        3.76        2.05      1.45 o 
  -1  -8   5       72.75       64.99      3.44 o 
   0  -8   5        3.65        1.49      1.62 o 
   1  -8   5      179.42      175.30      5.31 o 
   2  -8   5       18.85       20.58      2.52 o 
   3  -8   5        0.75        0.28      1.55 o 
   4  -8   5        2.36        1.22      2.59 o 
   5  -8   5        0.07       -0.60      1.44 o 
   6  -8   5       63.43       65.54      4.09 o 
 -11  -7   5       39.47       40.27      5.29 o 
 -10  -7   5       31.82       30.97      6.61 o 
  -9  -7   5       51.03       45.99      6.64 o 
  -8  -7   5      137.00      118.03      5.79 o 
  -7  -7   5       37.58       37.28      3.89 o 
  -6  -7   5       47.45       47.13      3.41 o 
  -5  -7   5       80.21       61.74      3.73 o 
  -4  -7   5       82.74       57.54      3.28 o 
  -3  -7   5        0.80        1.00      0.90 o 
  -2  -7   5        5.29        5.61      1.49 o 
  -1  -7   5      184.15      157.27      4.79 o 
   0  -7   5        4.77        2.87      1.43 o 
   1  -7   5       63.55       64.52      3.27 o 
   2  -7   5       86.65       79.84      5.04 o 
   3  -7   5       69.82       69.20      3.43 o 
   4  -7   5        0.00       -0.11      1.30 o 
   5  -7   5       10.71       14.31      2.22 o 
   6  -7   5        4.41        5.92      1.76 o 
   7  -7   5       23.13       26.21      2.73 o 
 -12  -6   5       41.83       49.58     12.87 o 
 -11  -6   5        8.23        8.17      3.19 o 
 -10  -6   5        1.87        1.66      3.01 o 
  -9  -6   5       25.53       19.58      5.94 o 
  -8  -6   5        1.16       -0.03      2.19 o 
  -7  -6   5        8.39        5.82      3.47 o 
  -6  -6   5      439.35      381.55      8.70 o 
  -5  -6   5      430.33      385.69      6.10 o 
  -4  -6   5        0.00       -0.71      0.79 o 
  -3  -6   5       56.79       55.79      1.78 o 
  -2  -6   5      266.09      273.32      4.78 o 
  -1  -6   5        4.63        9.99      1.17 o 
   0  -6   5     1050.59      936.15     12.66 o 
   1  -6   5       47.94       55.02      2.89 o 
   2  -6   5       63.68       58.91      3.61 o 
   3  -6   5      102.97       81.57      3.47 o 
   4  -6   5       14.13       15.17      1.98 o 
   5  -6   5      222.21      219.61      6.09 o 
   6  -6   5        4.39        2.71      1.51 o 
   7  -6   5        3.39        3.37      1.50 o 
   8  -6   5        7.93        8.69      3.02 o 
 -12  -5   5       10.98       18.88      7.40 o 
 -11  -5   5       23.11       28.11      4.76 o 
 -10  -5   5        1.23       -3.11      3.11 o 
  -9  -5   5        4.79       -0.35      2.91 o 
  -8  -5   5        1.08       -0.22      2.89 o 
  -7  -5   5      115.58      109.31      4.15 o 
  -6  -5   5      386.25      309.95      6.78 o 
  -5  -5   5      181.86      169.82      3.56 o 
  -4  -5   5      556.50      517.39      5.22 o 
  -3  -5   5        3.62        3.16      0.67 o 
  -2  -5   5       13.13       24.77      1.17 o 
  -1  -5   5       71.77       77.47      1.88 o 
   0  -5   5      425.41      460.95      5.15 o 
   1  -5   5      955.09      914.53     11.00 o 
   2  -5   5       71.57       70.88      3.08 o 
   3  -5   5       16.49       11.03      1.51 o 
   4  -5   5       28.11       21.15      2.26 o 
   5  -5   5      678.40      667.15     13.29 o 
   6  -5   5       57.69       57.51      4.99 o 
   7  -5   5        3.44        1.81      1.37 o 
   8  -5   5      330.81      363.13     11.07 o 
   9  -5   5        1.51       -1.12      4.55 o 
 -12  -4   5        1.84        1.64      3.41 o 
 -11  -4   5       29.98       28.81      3.98 o 
 -10  -4   5       14.35       23.40      3.56 o 
  -9  -4   5      183.09      164.95      6.40 o 
  -8  -4   5       64.63       59.18      4.10 o 
  -7  -4   5      417.57      368.48      7.56 o 
  -6  -4   5       18.71       17.35      1.89 o 
  -5  -4   5        0.14       -0.81      1.12 o 
  -4  -4   5      328.34      277.37      3.33 o 
  -3  -4   5      112.50      111.45      1.93 o 
  -2  -4   5      360.02      311.06      3.51 o 
  -1  -4   5        0.56        0.69      0.45 o 
   0  -4   5      435.71      474.16      5.03 o 
   1  -4   5      354.78      370.65      4.27 o 
   2  -4   5      420.54      424.33      4.66 o 
   3  -4   5      466.84      477.23      7.05 o 
   4  -4   5      141.63      151.89      3.79 o 
   5  -4   5       30.57       34.91      3.48 o 
   6  -4   5      296.64      308.38      6.16 o 
   7  -4   5       76.29       71.97      3.00 o 
   8  -4   5       63.49       68.97      4.43 o 
   9  -4   5       33.11       38.69      6.70 o 
  10  -4   5       19.21       17.34      4.75 o 
 -12  -3   5        5.33       11.61      5.41 o 
 -11  -3   5        4.28        1.31      2.50 o 
 -10  -3   5        3.90        1.90      2.19 o 
  -9  -3   5        2.70        1.41      2.07 o 
  -8  -3   5      142.95      125.05      5.28 o 
  -7  -3   5      875.80      812.62     14.95 o 
  -6  -3   5      185.12      163.33      3.81 o 
  -5  -3   5       23.09       24.38      1.35 o 
  -4  -3   5      457.64      478.84      4.99 o 
  -3  -3   5      108.04      104.82      1.83 o 
  -2  -3   5       46.96       44.00      1.32 o 
  -1  -3   5       40.99       45.98      1.21 o 
   0  -3   5      115.69       99.96      1.90 o 
   1  -3   5      524.14      564.17      5.49 o 
   2  -3   5      298.81      371.06      4.10 o 
   3  -3   5        8.60        8.71      0.68 o 
   4  -3   5      131.93      130.74      2.64 o 
   5  -3   5      105.29      111.30      3.11 o 
   6  -3   5      700.24      676.25      9.95 o 
   7  -3   5        1.42        2.45      1.63 o 
   8  -3   5        4.94        2.15      2.08 o 
   9  -3   5       30.57       38.07      5.09 o 
  10  -3   5       11.40       11.04      5.46 o 
 -12  -2   5       14.43       16.99      7.35 o 
 -11  -2   5       11.08        7.86      2.91 o 
 -10  -2   5        1.69       -0.92      2.93 o 
  -9  -2   5       46.88       43.03      3.71 o 
  -8  -2   5      515.56      492.44     10.79 o 
  -7  -2   5        4.77        7.02      1.65 o 
  -6  -2   5       35.58       26.97      2.09 o 
  -5  -2   5      619.45      563.81      5.94 o 
  -4  -2   5       42.79       46.36      1.36 o 
  -3  -2   5       59.08       55.00      1.44 o 
  -2  -2   5      201.97      203.80      2.38 o 
  -1  -2   5       10.62       11.44      0.64 o 
   0  -2   5      330.28      315.83      3.33 o 
   1  -2   5      386.33      403.21      3.95 o 
   2  -2   5      238.12      301.72      3.12 o 
   3  -2   5       12.66       16.18      0.78 o 
   4  -2   5        0.46        0.56      0.44 o 
   5  -2   5       19.83       21.32      1.24 o 
   6  -2   5        5.62        5.62      1.17 o 
   7  -2   5       45.34       53.09      3.57 o 
   8  -2   5       18.84       17.27      3.65 o 
   9  -2   5        9.81        7.37      3.40 o 
  10  -2   5       23.59       22.58      6.48 o 
  11  -2   5        6.88       17.30      4.94 o 
 -11  -1   5       61.37       72.68      6.40 o 
 -10  -1   5       20.78       23.34      4.03 o 
  -9  -1   5       59.82       55.96      4.44 o 
  -8  -1   5        0.94        0.81      1.70 o 
  -7  -1   5      220.75      203.17      5.04 o 
  -6  -1   5      500.00      447.21      7.81 o 
  -5  -1   5      114.26      104.40      2.48 o 
  -4  -1   5        7.50        6.64      0.67 o 
  -3  -1   5       64.69       55.82      1.38 o 
  -2  -1   5     1396.80     1442.55     10.45 o 
  -1  -1   5      158.82      160.75      2.31 o 
   0  -1   5      344.74      329.61      4.51 o 
   1  -1   5       14.32       18.91      0.84 o 
   2  -1   5       34.18       46.55      1.15 o 
   3  -1   5     1409.14     1464.08     10.80 o 
   4  -1   5      173.54      181.94      2.38 o 
   5  -1   5        3.96        2.76      0.57 o 
   6  -1   5      209.42      197.93      5.83 o 
   7  -1   5      263.41      264.70      8.40 o 
   8  -1   5       61.10       64.58      5.13 o 
   9  -1   5       11.28        7.34      4.09 o 
  10  -1   5       17.57       21.97      5.76 o 
  11  -1   5        4.16        3.42      4.37 o 
 -11   0   5        0.17        0.06      3.34 o 
 -10   0   5       14.14       17.60      3.18 o 
  -9   0   5      107.64      110.24      7.64 o 
  -8   0   5        9.48        8.39      2.48 o 
  -7   0   5        0.05       -0.01      1.15 o 
  -6   0   5      164.58      147.58      4.17 o 
  -5   0   5      147.37      131.56      3.18 o 
  -4   0   5        6.67        7.29      0.71 o 
  -3   0   5      213.34      189.44      2.57 o 
  -2   0   5      965.08      940.57      7.28 o 
  -1   0   5     1201.16     1241.44      9.87 o 
   0   0   5      462.83      431.64      3.86 o 
   1   0   5       99.96      119.32      1.61 o 
   2   0   5        0.01        0.10      0.36 o 
   3   0   5       25.29       22.70      0.91 o 
   4   0   5      121.14      125.14      2.05 o 
   5   0   5        1.44        2.00      0.47 o 
   6   0   5      340.75      357.62      6.02 o 
   7   0   5       30.60       28.42      3.73 o 
   8   0   5      105.35       99.70      5.52 o 
   9   0   5      201.72      195.79     11.24 o 
  10   0   5      209.77      205.91     12.00 o 
  11   0   5       11.82       10.80      4.45 o 
  12   0   5       51.05       42.88      6.64 o 
 -11   1   5        0.22        3.85      2.51 o 
 -10   1   5       28.14       28.28      3.58 o 
  -9   1   5        0.88        2.69      2.10 o 
  -8   1   5       70.22       61.21      3.46 o 
  -7   1   5        8.71        7.41      1.68 o 
  -6   1   5       22.98       28.44      2.36 o 
  -5   1   5     1333.48     1321.01     17.13 o 
  -4   1   5      163.12      151.01      2.43 o 
  -3   1   5       68.88       50.46      1.22 o 
  -2   1   5        3.00        2.87      0.47 o 
  -1   1   5        2.76        1.36      0.47 o 
   0   1   5       33.04       31.81      0.99 o 
   1   1   5      228.16      212.06      2.41 o 
   2   1   5       19.59       18.90      0.91 o 
   3   1   5      485.77      477.15      4.50 o 
   4   1   5      246.71      241.24      3.04 o 
   5   1   5        2.34        1.96      0.48 o 
   6   1   5      295.19      283.10      5.25 o 
   7   1   5      383.74      367.31      7.97 o 
   8   1   5      304.86      303.40     20.27 o 
   9   1   5        1.61       -1.66      4.16 o 
  10   1   5       66.73       60.83      6.00 o 
  11   1   5        0.05       -3.51      3.51 o 
  12   1   5        0.00       -3.49      4.16 o 
 -10   2   5        0.65        0.80      4.10 o 
  -9   2   5        0.06        0.96      2.29 o 
  -8   2   5       41.79       38.11      2.97 o 
  -7   2   5       52.17       44.42      3.00 o 
  -6   2   5        3.04        2.03      1.29 o 
  -5   2   5      801.46      723.45     10.79 o 
  -4   2   5       14.14       17.66      1.19 o 
  -3   2   5       59.14       53.38      1.31 o 
  -2   2   5       48.49       32.64      1.05 o 
  -1   2   5     1537.16     1510.57     11.92 o 
   0   2   5     1486.06     1432.73     10.83 o 
   1   2   5       81.23       84.43      1.38 o 
   2   2   5       17.96       19.90      0.94 o 
   3   2   5        8.77       10.15      0.67 o 
   4   2   5       84.42       87.60      1.57 o 
   5   2   5      106.04      103.41      1.99 o 
   6   2   5       43.77       40.49      3.65 o 
   7   2   5        8.76        9.11      3.11 o 
   8   2   5      104.49       95.79      7.83 o 
   9   2   5       75.49       60.77      6.99 o 
  10   2   5       20.88       17.18      4.43 o 
  11   2   5       38.35       40.38     10.00 o 
  12   2   5       16.77       18.07      9.16 o 
 -10   3   5        2.65        2.80      2.27 o 
  -9   3   5       50.58       50.13      3.65 o 
  -8   3   5      109.11      103.40      4.46 o 
  -7   3   5      109.28      115.70      4.47 o 
  -6   3   5       80.80       79.44      3.60 o 
  -5   3   5      776.62      742.88     21.43 o 
  -4   3   5      531.37      520.74      8.12 o 
  -3   3   5       21.11       32.32      1.33 o 
  -2   3   5      351.08      393.58      4.31 o 
  -1   3   5      963.81     1017.64      8.81 o 
   0   3   5      693.49      709.08      6.87 o 
   1   3   5      285.39      279.01      2.99 o 
   2   3   5        6.26        3.43      0.49 o 
   3   3   5        3.93        4.32      0.54 o 
   4   3   5       32.64       43.81      1.32 o 
   5   3   5      144.76      141.58      2.48 o 
   6   3   5      191.01      205.65      5.10 o 
   7   3   5       19.09       22.99      3.39 o 
   8   3   5       19.13       10.96      4.85 o 
   9   3   5      300.38      286.47     22.58 o 
  10   3   5       12.93       13.04      4.27 o 
  11   3   5       42.70       52.57      6.27 o 
  12   3   5       41.55       39.88      6.25 o 
  -9   4   5       19.89       25.13      2.89 o 
  -8   4   5        5.11        2.94      2.63 o 
  -7   4   5      149.71      156.93      5.39 o 
  -6   4   5      196.65      179.93      5.61 o 
  -5   4   5       16.19       19.84      2.28 o 
  -4   4   5      212.26      189.37      4.57 o 
  -3   4   5      373.76      381.81      6.74 o 
  -2   4   5       38.49       51.80      1.57 o 
  -1   4   5      359.35      375.32      4.15 o 
   0   4   5      167.12      179.74      2.63 o 
   1   4   5       80.20       92.91      1.98 o 
   2   4   5       81.48       78.76      1.67 o 
   3   4   5      723.73      741.23      6.92 o 
   4   4   5     1071.54     1069.05     10.66 o 
   5   4   5      317.33      336.06      4.78 o 
   6   4   5        7.83       14.23      1.93 o 
   7   4   5       63.94       61.83      7.04 o 
   8   4   5        4.83        2.25      3.18 o 
   9   4   5       12.92       14.33      4.75 o 
  10   4   5       41.62       41.06      5.50 o 
  11   4   5       15.38       14.88      4.67 o 
  12   4   5        8.27        9.25      4.72 o 
  -9   5   5       48.87       59.38      5.99 o 
  -8   5   5      335.49      357.29     11.21 o 
  -7   5   5       82.41       82.70      3.88 o 
  -6   5   5       14.96       16.84      2.31 o 
  -5   5   5       11.28       10.71      2.19 o 
  -4   5   5        2.17        2.67      1.38 o 
  -3   5   5        2.12        4.41      1.25 o 
  -2   5   5      186.04      195.24      4.39 o 
  -1   5   5       97.31       99.05      2.42 o 
   0   5   5      122.51      127.96      2.33 o 
   1   5   5       20.51       17.05      1.16 o 
   2   5   5       55.94       53.67      1.46 o 
   3   5   5      254.26      241.24      3.17 o 
   4   5   5      213.92      232.45      3.93 o 
   5   5   5       17.30        9.48      1.11 o 
   6   5   5      217.75      225.30      4.98 o 
   7   5   5      128.56      124.25      8.27 o 
   8   5   5       16.50       11.29      3.70 o 
   9   5   5       36.05       38.03      5.31 o 
  10   5   5      176.73      170.87     10.39 o 
  11   5   5       10.76       22.04      5.24 o 
  12   5   5        2.53       -1.04      4.03 o 
  -8   6   5       18.52       13.65      2.99 o 
  -7   6   5        0.57       -0.23      1.95 o 
  -6   6   5        8.85        7.44      1.90 o 
  -5   6   5       19.62       20.17      2.40 o 
  -4   6   5       24.20       19.42      2.02 o 
  -3   6   5       34.68       37.41      2.44 o 
  -2   6   5       15.07       12.84      1.67 o 
  -1   6   5       89.52       83.67      4.37 o 
   0   6   5        1.11        1.06      0.96 o 
   1   6   5       52.02       49.04      2.19 o 
   2   6   5       95.59       91.85      1.96 o 
   3   6   5       11.63       11.95      0.91 o 
   4   6   5      344.48      331.31      4.11 o 
   5   6   5        0.03        1.32      0.91 o 
   6   6   5     1975.31     1968.34     51.17 o 
   7   6   5       11.69       10.32      3.42 o 
   8   6   5        7.87        9.11      3.68 o 
   9   6   5       20.61       23.84      4.66 o 
  10   6   5       22.91       15.49      5.18 o 
  11   6   5        6.88        5.90      4.10 o 
  12   6   5       66.74       72.23     10.58 o 
  -7   7   5        0.96        0.38      1.83 o 
  -6   7   5        5.87        4.58      1.96 o 
  -5   7   5        1.11       -0.23      1.53 o 
  -4   7   5        0.00        0.02      1.17 o 
  -3   7   5      312.28      284.26      6.11 o 
  -2   7   5       55.89       55.28      2.80 o 
  -1   7   5       96.38       86.23      3.26 o 
   0   7   5        2.84        2.07      1.30 o 
   1   7   5       43.29       45.03      2.71 o 
   2   7   5      205.34      198.84      4.49 o 
   3   7   5        0.77        2.28      0.97 o 
   4   7   5      277.67      283.40      4.91 o 
   5   7   5       87.64       88.16      3.94 o 
   6   7   5      210.14      197.79      7.94 o 
   7   7   5      347.55      354.52     21.48 o 
   8   7   5        3.67        6.56      3.51 o 
   9   7   5       51.76       40.61      5.29 o 
  10   7   5       20.71       16.97      4.63 o 
  11   7   5        1.62        1.68      4.07 o 
  12   7   5        2.33        0.30      3.83 o 
  -6   8   5        1.82       -0.24      1.97 o 
  -5   8   5        0.02       -1.58      1.58 o 
  -4   8   5        0.69       -1.63      1.63 o 
  -3   8   5        2.14        1.55      1.90 o 
  -2   8   5      505.44      494.82      8.71 o 
  -1   8   5       31.18       29.74      3.33 o 
   0   8   5        1.47        0.59      1.45 o 
   1   8   5       23.09       25.34      2.40 o 
   2   8   5        7.69        7.61      1.77 o 
   3   8   5        0.47       -1.08      1.16 o 
   4   8   5       16.99       23.31      4.09 o 
   5   8   5       84.26       89.63      4.19 o 
   6   8   5       23.30       31.56      3.62 o 
   7   8   5       13.48       15.92      3.94 o 
   8   8   5       29.18       29.34      4.77 o 
   9   8   5       28.04       32.16      5.02 o 
  10   8   5        0.06       -2.44      5.82 o 
  11   8   5       12.40        9.31      3.07 o 
  12   8   5        3.76        4.01      2.86 o 
  -5   9   5        4.01        2.20      2.88 o 
  -4   9   5       23.66       19.56      2.59 o 
  -3   9   5       64.98       60.64      3.52 o 
  -2   9   5        1.49        1.51      1.63 o 
  -1   9   5       29.28       28.43      2.80 o 
   0   9   5       53.15       52.19      3.35 o 
   1   9   5        9.48        5.14      2.84 o 
   2   9   5        8.14        8.58      1.94 o 
   3   9   5      192.20      177.86      5.31 o 
   4   9   5      203.91      203.86      6.63 o 
   5   9   5      196.93      192.93     12.91 o 
   6   9   5       87.97      106.03      9.39 o 
   7   9   5        0.03        2.40      3.94 o 
   8   9   5        4.77       -0.76      4.46 o 
   9   9   5        0.06        0.01     10.61 o 
  10   9   5        1.39        1.05      6.53 o 
  11   9   5        1.51        1.88      2.98 o 
  -4  10   5      239.96      247.86     12.29 o 
  -3  10   5        0.35       -0.19      2.31 o 
  -2  10   5      124.19      119.43      5.10 o 
  -1  10   5       36.78       29.72      3.14 o 
   0  10   5      343.37      322.75      7.94 o 
   1  10   5        0.17        2.12      1.73 o 
   2  10   5        2.67        3.80      2.46 o 
   3  10   5      119.49      111.04      6.46 o 
   4  10   5       13.65       14.24      2.91 o 
   5  10   5       18.51       18.76      4.33 o 
   6  10   5        5.75        9.62      4.16 o 
   7  10   5        1.11        7.14      4.33 o 
   8  10   5        2.92        7.79      4.17 o 
   9  10   5       10.59        9.11      4.96 o 
  10  10   5        8.20       11.08      5.27 o 
  11  10   5        1.45        0.62      6.92 o 
  -2  11   5        2.47       -0.39      3.02 o 
  -1  11   5        3.31        3.57      2.10 o 
   0  11   5       73.56       72.64      5.35 o 
   1  11   5       27.95       25.73      3.06 o 
   2  11   5       86.38       78.51      4.23 o 
   3  11   5       37.73       38.84      4.16 o 
   4  11   5       21.06       16.58      4.66 o 
   5  11   5        0.04        0.44      3.26 o 
   6  11   5       24.14       29.16      5.04 o 
   7  11   5        0.01        1.94      3.68 o 
   8  11   5        7.31       14.48      5.13 o 
   9  11   5        1.18       12.36      5.08 o 
  10  11   5        5.07       12.68      4.78 o 
   0  12   5       10.58        4.18      2.78 o 
   1  12   5       21.58       16.30      4.89 o 
   2  12   5       46.11       47.96      4.64 o 
   3  12   5        0.90        2.07      4.36 o 
   4  12   5       59.40       61.17      7.15 o 
   5  12   5       25.17       34.27      6.06 o 
   6  12   5        1.09       11.39      4.38 o 
   7  12   5       15.86       32.36      6.68 o 
   8  12   5       22.95       26.58      6.37 o 
   9  12   5        8.58       28.90      6.70 o 
   3  13   5       61.25       53.25      7.42 o 
   4  13   5        1.38        7.93      6.25 o 
   5  13   5       15.84       18.29      7.29 o 
   6  13   5       23.79       37.36      6.07 o 
  -6 -12   6       15.42       41.57      9.58 o 
  -4 -12   6      104.22      128.87     12.58 o 
  -3 -12   6        0.63       10.55     12.25 o 
  -2 -12   6       12.19       18.42     15.83 o 
  -1 -12   6       30.36       39.63      5.35 o 
  -8 -11   6       20.07       63.24     27.53 o 
  -7 -11   6      120.31      162.93      9.84 o 
  -6 -11   6       46.66       73.39      7.57 o 
  -5 -11   6        0.01       16.65      5.07 o 
  -4 -11   6        6.15       20.70      5.23 o 
  -3 -11   6        0.01        2.84      6.56 o 
  -2 -11   6       56.99       57.31      4.20 o 
  -1 -11   6        0.74        0.63      2.15 o 
   0 -11   6      107.98      105.39      7.10 o 
   1 -11   6       49.67       47.08      5.22 o 
   2 -11   6       15.09       15.16      5.33 o 
  -9 -10   6       28.76       63.85     13.47 o 
  -8 -10   6       23.40       41.68     11.69 o 
  -7 -10   6       27.49       37.13      6.17 o 
  -6 -10   6        3.71        6.53      7.98 o 
  -5 -10   6        2.96       12.52      4.57 o 
  -4 -10   6       38.80       46.23      6.23 o 
  -3 -10   6        5.04        7.93      4.74 o 
  -2 -10   6       67.01       71.69      4.03 o 
  -1 -10   6        3.46        7.26      5.28 o 
   0 -10   6        5.74       10.48      2.42 o 
   1 -10   6       29.12       35.66      3.60 o 
   2 -10   6       51.17       54.65      5.23 o 
   3 -10   6        5.25        6.33      2.46 o 
 -10  -9   6       36.83       64.19     13.32 o 
  -9  -9   6        3.01       13.00     11.67 o 
  -8  -9   6       16.70       28.53     12.68 o 
  -7  -9   6        3.80       10.43      9.84 o 
  -6  -9   6       13.28       26.30      7.14 o 
  -5  -9   6        0.00       -1.35      3.39 o 
  -4  -9   6        2.21        2.51      4.05 o 
  -3  -9   6       17.74       20.74      4.30 o 
  -2  -9   6        0.05        0.73      1.66 o 
  -1  -9   6      497.42      466.97     11.21 o 
   0  -9   6        2.81        7.84      2.88 o 
   1  -9   6        6.34        3.60      4.16 o 
   2  -9   6       38.51       49.86      3.62 o 
   3  -9   6        4.03        5.75      2.05 o 
   4  -9   6       75.08       79.15      4.55 o 
   5  -9   6        1.99        2.65      1.96 o 
 -11  -8   6       17.04       19.41      9.71 o 
 -10  -8   6       32.03       41.11     11.29 o 
  -9  -8   6      169.02      184.47      7.78 o 
  -8  -8   6       66.28       70.50      8.21 o 
  -7  -8   6        9.25       12.28      5.06 o 
  -6  -8   6       49.55       51.19      5.25 o 
  -5  -8   6        6.15        2.63      3.33 o 
  -4  -8   6      268.79      261.75      8.25 o 
  -3  -8   6        4.00        2.90      2.04 o 
  -2  -8   6        1.74        3.25      1.66 o 
  -1  -8   6      113.52       91.03      3.96 o 
   0  -8   6      105.91       79.98      3.85 o 
   1  -8   6        9.52       10.83      2.15 o 
   2  -8   6        3.89        3.23      2.16 o 
   3  -8   6       15.79       17.21      2.39 o 
   4  -8   6       76.75       80.42      4.30 o 
   5  -8   6       11.44       11.16      2.39 o 
   6  -8   6      173.67      203.06      6.71 o 
 -11  -7   6       11.19       21.14      6.93 o 
 -10  -7   6        0.18        1.23      3.03 o 
  -9  -7   6       44.17       34.77      4.40 o 
  -8  -7   6        6.44        4.63      3.45 o 
  -7  -7   6        0.02        1.96      2.61 o 
  -6  -7   6        0.94        1.14      1.73 o 
  -5  -7   6       29.35       33.19      4.23 o 
  -4  -7   6      338.68      325.20      7.70 o 
  -3  -7   6       36.82       43.53      2.83 o 
  -2  -7   6      261.24      230.34      5.28 o 
  -1  -7   6       59.58       52.84      3.03 o 
   0  -7   6       16.47       15.18      2.16 o 
   1  -7   6       47.32       36.62      2.85 o 
   2  -7   6       17.22       16.58      2.24 o 
   3  -7   6        0.02        0.56      1.29 o 
   4  -7   6       96.32       94.03      4.36 o 
   5  -7   6        4.20        2.56      2.30 o 
   6  -7   6       14.88       13.76      2.34 o 
   7  -7   6       89.42       97.35      4.09 o 
 -11  -6   6        0.68        2.66      4.38 o 
 -10  -6   6        2.29        3.00      2.80 o 
  -9  -6   6       14.04        8.20      2.91 o 
  -8  -6   6        0.30        0.15      5.06 o 
  -7  -6   6        0.13        2.37      2.10 o 
  -6  -6   6        1.56        1.03      1.89 o 
  -5  -6   6       96.43       74.27      2.88 o 
  -4  -6   6      994.53      863.87     11.89 o 
  -3  -6   6      655.69      595.97      7.31 o 
  -2  -6   6     1003.40      952.66     11.12 o 
  -1  -6   6       58.86       42.64      2.37 o 
   0  -6   6      579.79      549.14      9.23 o 
   1  -6   6        3.49        5.64      1.53 o 
   2  -6   6       25.87       25.58      3.22 o 
   3  -6   6      120.08      125.11      4.83 o 
   4  -6   6        6.68        6.45      1.74 o 
   5  -6   6        5.62        5.02      1.76 o 
   6  -6   6        0.00       -0.21      1.35 o 
   7  -6   6        6.75        5.15      1.74 o 
   8  -6   6       47.44       52.39      3.14 o 
 -11  -5   6        6.23        4.63      4.35 o 
 -10  -5   6        5.66        6.65      2.89 o 
  -9  -5   6       13.39        7.96      3.33 o 
  -8  -5   6       30.04       23.64      3.50 o 
  -7  -5   6      293.77      251.23      6.42 o 
  -6  -5   6      483.12      413.73      8.38 o 
  -5  -5   6      125.09      122.56      3.39 o 
  -4  -5   6      237.09      240.30      4.30 o 
  -3  -5   6      198.70      203.41      2.94 o 
  -2  -5   6       27.04       32.58      1.46 o 
  -1  -5   6       35.50       34.49      1.73 o 
   0  -5   6      139.63      141.67      3.61 o 
   1  -5   6      155.46      147.42      4.31 o 
   2  -5   6      200.38      196.34      5.01 o 
   3  -5   6      169.13      150.31      4.41 o 
   4  -5   6        9.43       10.41      1.87 o 
   5  -5   6      163.69      147.30      4.77 o 
   6  -5   6        2.09        1.09      1.28 o 
   7  -5   6        4.69        4.52      2.13 o 
   8  -5   6       33.18       33.67      2.59 o 
   9  -5   6        9.94        3.28      5.69 o 
 -11  -4   6       22.86       30.37      4.23 o 
 -10  -4   6        2.18        1.68      3.17 o 
  -9  -4   6        5.32        3.26      2.29 o 
  -8  -4   6       10.97       11.31      2.68 o 
  -7  -4   6        4.62        2.39      1.63 o 
  -6  -4   6        3.86        2.10      1.61 o 
  -5  -4   6       20.80       16.96      1.62 o 
  -4  -4   6      200.69      166.77      3.77 o 
  -3  -4   6      615.44      598.74      5.46 o 
  -2  -4   6        0.07       -0.38      0.48 o 
  -1  -4   6      425.22      412.66      5.15 o 
   0  -4   6      530.75      519.82      7.07 o 
   1  -4   6        8.88        4.76      0.90 o 
   2  -4   6        1.08        0.86      1.04 o 
   3  -4   6        2.26        1.59      1.05 o 
   4  -4   6      327.49      279.41      5.85 o 
   5  -4   6      107.21       90.54      3.35 o 
   6  -4   6      116.05      112.92      4.28 o 
   7  -4   6        1.02        0.76      1.67 o 
   8  -4   6       67.13       66.43      4.63 o 
   9  -4   6        1.31       -0.78      3.43 o 
 -11  -3   6        6.07        7.37      3.02 o 
 -10  -3   6       12.81       17.77      3.34 o 
  -9  -3   6       36.49       34.11      5.01 o 
  -8  -3   6       50.54       50.85      3.98 o 
  -7  -3   6      338.96      266.64      7.69 o 
  -6  -3   6       73.74       55.66      2.55 o 
  -5  -3   6        2.85        0.71      1.02 o 
  -4  -3   6      465.51      404.27      4.67 o 
  -3  -3   6      297.98      328.10      3.69 o 
  -2  -3   6        0.71       -0.32      0.43 o 
  -1  -3   6       53.79       61.71      1.42 o 
   0  -3   6        2.42        1.58      0.57 o 
   1  -3   6        0.00        0.35      0.45 o 
   2  -3   6      181.12      190.10      2.61 o 
   3  -3   6        5.87        4.37      1.04 o 
   4  -3   6        7.73        4.94      1.18 o 
   5  -3   6       21.21       26.35      2.06 o 
   6  -3   6       11.14       17.38      1.88 o 
   7  -3   6      323.69      323.51      7.27 o 
   8  -3   6        6.08        6.27      3.39 o 
   9  -3   6       12.02       12.71      4.16 o 
  10  -3   6       90.85       97.26     10.04 o 
 -11  -2   6       53.78       54.32      6.31 o 
 -10  -2   6        1.76       -1.32      2.16 o 
  -9  -2   6       13.62       14.77      2.95 o 
  -8  -2   6       19.34       21.02      2.92 o 
  -7  -2   6       29.68       32.46      2.53 o 
  -6  -2   6      734.63      637.48     10.21 o 
  -5  -2   6       46.36       40.55      2.65 o 
  -4  -2   6      168.50      167.84      2.97 o 
  -3  -2   6       70.06       83.10      1.69 o 
  -2  -2   6       13.02       10.79      0.78 o 
  -1  -2   6        0.05       -0.32      0.42 o 
   0  -2   6       12.55       18.75      0.86 o 
   1  -2   6       29.22       25.33      1.01 o 
   2  -2   6      477.59      482.76      4.50 o 
   3  -2   6       55.24       54.98      1.42 o 
   4  -2   6        8.31       12.62      1.38 o 
   5  -2   6      263.73      259.64      4.87 o 
   6  -2   6       15.08       14.91      1.98 o 
   7  -2   6      416.23      422.89     11.59 o 
   8  -2   6      142.57      137.52      6.98 o 
   9  -2   6       33.35       32.64      7.55 o 
  10  -2   6       45.79       45.42      7.94 o 
  11  -2   6        0.45       -3.64      4.68 o 
 -11  -1   6       24.61       30.71      4.96 o 
 -10  -1   6        1.97        7.05      2.65 o 
  -9  -1   6        5.46        3.68      3.20 o 
  -8  -1   6        2.77        0.56      1.75 o 
  -7  -1   6       43.83       46.55      3.23 o 
  -6  -1   6       88.29       80.09      3.30 o 
  -5  -1   6      311.83      282.27      6.52 o 
  -4  -1   6        1.37        3.73      0.76 o 
  -3  -1   6      129.61      111.89      2.11 o 
  -2  -1   6      358.14      393.53      3.96 o 
  -1  -1   6      145.81      126.64      1.96 o 
   0  -1   6      939.50      903.06      7.12 o 
   1  -1   6      372.30      402.91      4.12 o 
   2  -1   6     1038.19     1040.67      8.77 o 
   3  -1   6      234.16      255.88      3.28 o 
   4  -1   6        4.14        4.48      0.86 o 
   5  -1   6       60.42       64.92      3.16 o 
   6  -1   6       34.29       40.31      4.48 o 
   7  -1   6      149.32      153.24      6.73 o 
   8  -1   6      469.91      482.47     14.85 o 
   9  -1   6      141.72      146.42      7.22 o 
  10  -1   6        2.74        2.34      5.04 o 
  11  -1   6       18.29       10.82      6.13 o 
 -11   0   6       10.75       11.24      3.41 o 
 -10   0   6      169.32      195.17      8.18 o 
  -9   0   6       25.23       28.78      3.67 o 
  -8   0   6       38.56       43.58      2.93 o 
  -7   0   6        7.46        8.99      1.77 o 
  -6   0   6      983.01      938.53     13.62 o 
  -5   0   6       34.98       39.42      2.60 o 
  -4   0   6       13.78       11.95      1.35 o 
  -3   0   6        5.17        6.89      0.62 o 
  -2   0   6       54.96       42.35      1.15 o 
  -1   0   6      139.86      147.26      2.10 o 
   0   0   6       29.25       36.14      1.02 o 
   1   0   6       80.64       69.47      1.35 o 
   2   0   6       14.96       18.03      1.07 o 
   3   0   6      230.62      203.36      2.73 o 
   4   0   6     1084.65     1124.51     14.06 o 
   5   0   6        4.17        5.09      1.87 o 
   6   0   6        2.07        2.85      1.91 o 
   7   0   6       72.00       66.02      4.94 o 
   8   0   6       24.53       21.15      3.93 o 
   9   0   6       93.72       81.67      8.14 o 
  10   0   6      181.18      155.29     10.96 o 
  11   0   6       20.97       16.53      9.17 o 
 -10   1   6       12.68       17.66      5.97 o 
  -9   1   6        0.11        0.33      2.10 o 
  -8   1   6        0.40        0.92      2.22 o 
  -7   1   6       50.05       47.99      3.14 o 
  -6   1   6      116.99      116.23      3.93 o 
  -5   1   6        9.68        6.90      1.51 o 
  -4   1   6      306.55      299.02      6.02 o 
  -3   1   6       12.19       11.20      0.77 o 
  -2   1   6       81.30       71.49      1.52 o 
  -1   1   6      105.85      125.31      2.21 o 
   0   1   6      435.62      443.92      4.45 o 
   1   1   6      272.32      273.66      3.03 o 
   2   1   6       42.98       41.70      1.32 o 
   3   1   6      293.74      289.11      3.59 o 
   4   1   6       98.59      117.73      2.22 o 
   5   1   6       61.23       55.85      2.55 o 
   6   1   6      449.38      449.27      9.09 o 
   7   1   6      114.10      108.32      8.89 o 
   8   1   6        0.22       -1.86      3.05 o 
   9   1   6        0.03       -3.76      3.76 o 
  10   1   6       35.69       28.09      6.55 o 
  11   1   6        0.90        0.36      3.97 o 
  12   1   6        0.20       -3.43      4.29 o 
 -10   2   6        2.12        3.21      2.50 o 
  -9   2   6       18.69       18.00      3.33 o 
  -8   2   6       11.58       13.96      2.39 o 
  -7   2   6       10.44       10.27      2.03 o 
  -6   2   6        7.32        7.65      1.84 o 
  -5   2   6      108.07      109.47      4.14 o 
  -4   2   6       35.80       38.36      2.51 o 
  -3   2   6      121.50       96.75      2.39 o 
  -2   2   6        0.61        0.36      0.51 o 
  -1   2   6        0.14       -0.20      0.47 o 
   0   2   6     1683.36     1672.02     11.97 o 
   1   2   6       13.63       11.72      0.75 o 
   2   2   6       71.46       73.04      1.71 o 
   3   2   6        6.26        6.44      0.77 o 
   4   2   6      100.93       97.86      2.04 o 
   5   2   6        9.44        9.97      1.42 o 
   6   2   6       90.46       81.87      3.35 o 
   7   2   6      104.06       99.39      7.60 o 
   8   2   6      142.64      127.18      9.00 o 
   9   2   6       52.58       54.90      7.34 o 
  10   2   6       77.51       68.09      8.08 o 
  11   2   6      131.40      144.45      8.63 o 
  12   2   6      131.67      126.25     16.04 o 
  -9   3   6        0.22       -0.09      1.91 o 
  -8   3   6        3.66        2.14      1.91 o 
  -7   3   6       22.93       26.60      2.85 o 
  -6   3   6      104.37      100.35      4.23 o 
  -5   3   6       48.67       44.12      3.00 o 
  -4   3   6      133.40      136.70      4.90 o 
  -3   3   6       36.63       38.02      2.11 o 
  -2   3   6      817.14      784.24      8.63 o 
  -1   3   6        1.47        0.63      0.53 o 
   0   3   6       26.56       21.05      0.90 o 
   1   3   6        1.33        1.05      0.46 o 
   2   3   6        8.50       12.19      0.74 o 
   3   3   6      168.80      168.73      2.37 o 
   4   3   6        3.22        3.73      0.68 o 
   5   3   6        1.72        0.15      1.23 o 
   6   3   6       52.87       51.23      4.30 o 
   7   3   6        1.25        1.31      2.48 o 
   8   3   6        9.32        0.96      4.35 o 
   9   3   6      105.32       94.01      8.47 o 
  10   3   6       16.22       12.21      6.32 o 
  11   3   6        1.70        3.99      7.17 o 
  12   3   6       53.26       49.07      6.87 o 
  -9   4   6       12.64       14.99      2.81 o 
  -8   4   6       26.57       24.61      2.96 o 
  -7   4   6       26.39       26.67      2.95 o 
  -6   4   6      101.54       86.36      4.23 o 
  -5   4   6        3.75        3.25      1.54 o 
  -4   4   6      178.38      168.15      5.35 o 
  -3   4   6      169.06      161.68      4.23 o 
  -2   4   6      689.74      670.50     10.74 o 
  -1   4   6       11.28       10.54      1.04 o 
   0   4   6       77.95       93.85      2.00 o 
   1   4   6      930.24      951.53      8.26 o 
   2   4   6       72.46       71.04      1.87 o 
   3   4   6      611.85      648.46      6.86 o 
   4   4   6      264.32      277.59      3.95 o 
   5   4   6        0.64        0.34      1.14 o 
   6   4   6       75.63       85.51      4.72 o 
   7   4   6        3.97        0.62      3.94 o 
   8   4   6       22.92       15.85      5.24 o 
   9   4   6       21.55       26.31      4.81 o 
  10   4   6        0.00        0.58      3.72 o 
  11   4   6       37.86       39.05      5.85 o 
  12   4   6       20.33       23.44      5.67 o 
  -8   5   6        0.02        1.49      1.98 o 
  -7   5   6      148.29      149.33      5.32 o 
  -6   5   6        0.31        2.99      2.13 o 
  -5   5   6      167.15      169.87      5.30 o 
  -4   5   6        0.36        0.34      1.32 o 
  -3   5   6      663.71      617.40      9.22 o 
  -2   5   6      100.25       99.09      3.27 o 
  -1   5   6       83.21       83.63      2.98 o 
   0   5   6      334.02      345.11      4.91 o 
   1   5   6       91.18       94.33      2.28 o 
   2   5   6       40.41       47.43      1.48 o 
   3   5   6       71.98       79.38      1.89 o 
   4   5   6      108.53      124.17      3.14 o 
   5   5   6        0.14       -0.17      1.43 o 
   6   5   6      334.37      320.19     10.01 o 
   7   5   6      278.52      251.53     16.81 o 
   8   5   6       97.17      106.37     16.33 o 
   9   5   6       53.78       59.99      6.19 o 
  10   5   6        4.50        5.03      3.98 o 
  11   5   6        0.01        1.59      4.12 o 
  12   5   6       38.58       28.86      6.00 o 
  -7   6   6        7.18        4.30      2.04 o 
  -6   6   6       76.31       69.43      3.97 o 
  -5   6   6       80.60       87.79      4.14 o 
  -4   6   6        0.05       -0.25      1.54 o 
  -3   6   6      153.96      143.08      4.19 o 
  -2   6   6      191.22      182.21      4.62 o 
  -1   6   6        8.25        9.92      1.61 o 
   0   6   6        3.03        3.51      1.28 o 
   1   6   6       39.40       38.46      1.87 o 
   2   6   6        6.55        6.84      1.34 o 
   3   6   6       43.70       47.20      1.67 o 
   4   6   6      130.88      141.15      3.06 o 
   5   6   6      110.99      112.83      3.75 o 
   6   6   6      814.34      812.16     37.04 o 
   7   6   6       26.57       25.72      6.44 o 
   8   6   6      234.39      226.07     24.19 o 
   9   6   6       41.49       45.93      5.58 o 
  10   6   6       42.15       42.92     10.52 o 
  11   6   6        1.77       -0.06      4.39 o 
  12   6   6        0.60        3.26      4.58 o 
  -7   7   6      105.59      119.53      7.27 o 
  -6   7   6      149.20      155.03      7.83 o 
  -5   7   6       24.13       24.80      3.01 o 
  -4   7   6        7.95        5.43      1.89 o 
  -3   7   6       63.72       55.25      3.04 o 
  -2   7   6       26.86       28.51      2.41 o 
  -1   7   6        0.00       -0.15      1.47 o 
   0   7   6      141.16      149.63      4.25 o 
   1   7   6       11.83        9.38      1.80 o 
   2   7   6      378.94      382.75      6.61 o 
   3   7   6       79.18       71.50      3.25 o 
   4   7   6        2.05        1.76      1.88 o 
   5   7   6      135.54      135.27      4.18 o 
   6   7   6       21.29       24.13      4.12 o 
   7   7   6        4.98        5.73      3.38 o 
   8   7   6       74.63       71.74      5.87 o 
   9   7   6       47.41       48.02      5.77 o 
  10   7   6        8.80       16.37      6.21 o 
  11   7   6        0.08       -1.19      3.88 o 
  12   7   6      100.60       91.92      7.64 o 
  -6   8   6       14.65       14.66      2.92 o 
  -5   8   6       12.83        3.49      2.32 o 
  -4   8   6       38.47       42.09      4.20 o 
  -3   8   6       18.88       18.81      2.38 o 
  -2   8   6       91.86       94.61      3.83 o 
  -1   8   6       19.69       21.06      3.38 o 
   0   8   6        3.96        3.80      2.12 o 
   1   8   6        3.89        3.23      2.49 o 
   2   8   6        3.09        1.74      1.55 o 
   3   8   6       11.79       12.38      3.04 o 
   4   8   6        4.83        3.82      3.08 o 
   5   8   6       21.09       18.37      2.94 o 
   6   8   6        8.28       10.06      4.70 o 
   7   8   6       29.10       37.97      4.96 o 
   8   8   6      155.65      153.86      7.95 o 
   9   8   6       16.97       15.32      4.34 o 
  10   8   6        0.65        1.19      3.69 o 
  11   8   6        1.72        3.54      4.00 o 
  -5   9   6       36.31       35.84      4.42 o 
  -4   9   6        0.10       -1.99      2.58 o 
  -3   9   6       30.85       29.85      2.92 o 
  -2   9   6        0.73        1.56      1.75 o 
  -1   9   6      105.73       99.69      4.39 o 
   0   9   6       22.57       22.13      3.21 o 
   1   9   6       26.78       24.69      2.75 o 
   2   9   6        1.87        1.73      1.54 o 
   3   9   6       20.36       21.18      3.28 o 
   4   9   6       56.04       59.47      6.94 o 
   5   9   6      102.01       83.29      7.78 o 
   6   9   6      103.53      102.81      8.85 o 
   7   9   6       56.87       54.45      7.68 o 
   8   9   6      178.92      170.69     11.44 o 
   9   9   6        1.71        0.05      4.02 o 
  10   9   6       19.46       18.23      4.96 o 
  11   9   6        1.30        3.94      7.07 o 
  -3  10   6        8.74        5.97      6.13 o 
  -2  10   6        9.52        8.40      2.44 o 
  -1  10   6       60.01       55.00      3.95 o 
   0  10   6       47.30       44.28      3.55 o 
   1  10   6       62.90       60.82      3.82 o 
   2  10   6       30.95       25.73      2.91 o 
   3  10   6       32.86       34.00      4.70 o 
   4  10   6       11.89        8.99      5.93 o 
   5  10   6        0.47        8.96      4.02 o 
   6  10   6       60.57       61.76      8.01 o 
   7  10   6      145.56      137.22     10.47 o 
   8  10   6        4.05       12.28      5.05 o 
   9  10   6        4.22        6.73      4.57 o 
  10  10   6        2.50       11.26      5.12 o 
  -2  11   6       25.58       20.23      3.83 o 
  -1  11   6      133.57      109.26      6.91 o 
   0  11   6        0.00        1.73      2.03 o 
   1  11   6        0.41        2.45      3.27 o 
   2  11   6       69.16       63.78      5.17 o 
   3  11   6       16.14       13.76      4.62 o 
   4  11   6       22.68       17.92      7.43 o 
   5  11   6       12.51       13.18      4.79 o 
   6  11   6        1.51        5.55      4.08 o 
   7  11   6       71.87       67.56      8.63 o 
   8  11   6        6.67       11.92      5.38 o 
   9  11   6        1.32       17.64      5.31 o 
   1  12   6       12.04       11.56      3.81 o 
   2  12   6      235.83      201.94      8.31 o 
   3  12   6        0.02        5.62      7.78 o 
   4  12   6        8.90        8.92      7.36 o 
   5  12   6       47.20       43.28      7.59 o 
   6  12   6        1.58        4.82      4.30 o 
   7  12   6       38.10       36.09      7.03 o 
   8  12   6        2.18       10.47      4.78 o 
  -7 -11   7       93.11      135.84     20.36 o 
  -6 -11   7       30.99       77.89     13.52 o 
  -5 -11   7       29.96       62.88      8.08 o 
  -3 -11   7       98.62      136.57     12.28 o 
  -2 -11   7       99.45      110.40     11.06 o 
  -1 -11   7        1.47        0.99      2.34 o 
   0 -11   7        0.01       -1.13      2.24 o 
   1 -11   7        0.08       -3.49      5.68 o 
  -8 -10   7       55.03      101.54     13.01 o 
  -7 -10   7        5.62       23.79     10.05 o 
  -6 -10   7       70.87       98.88      7.90 o 
  -5 -10   7       83.68      106.83      9.79 o 
  -4 -10   7       71.55       92.89      7.57 o 
  -3 -10   7        0.48        4.83      5.19 o 
  -2 -10   7       52.61       61.28      4.03 o 
  -1 -10   7       36.30       36.24      5.67 o 
   0 -10   7       34.51       29.84      3.57 o 
   1 -10   7       11.22       12.49      5.56 o 
   2 -10   7        0.00       -1.28      2.08 o 
   3 -10   7      132.60      144.59      6.28 o 
  -9  -9   7        0.00       25.99     15.71 o 
  -8  -9   7        3.80       12.73      6.41 o 
  -7  -9   7        4.44       10.36      9.43 o 
  -6  -9   7       10.82       28.69     11.43 o 
  -5  -9   7        2.02        7.88      5.49 o 
  -4  -9   7       31.44       39.47      7.57 o 
  -3  -9   7       17.52       19.14     14.27 o 
  -2  -9   7       67.53       60.97      5.71 o 
  -1  -9   7       41.47       49.49      5.69 o 
   0  -9   7        8.67       14.21      2.53 o 
   1  -9   7        6.22        9.74      2.51 o 
   2  -9   7      355.76      373.55      9.66 o 
   3  -9   7       48.74       58.53      4.36 o 
   4  -9   7       10.54        6.50      3.86 o 
 -10  -8   7       13.28       19.62      7.77 o 
  -9  -8   7       44.62       62.02     10.29 o 
  -8  -8   7       19.01       30.66     11.54 o 
  -7  -8   7        0.31        5.21      7.20 o 
  -6  -8   7       29.94       28.72      4.16 o 
  -5  -8   7       26.33       31.35      4.45 o 
  -4  -8   7        6.52        5.73      2.93 o 
  -3  -8   7        8.88       19.07      3.75 o 
  -2  -8   7       19.37       18.26      2.39 o 
  -1  -8   7        0.67       -0.09      2.40 o 
   0  -8   7        0.69        4.98      4.05 o 
   1  -8   7        1.94        6.16      2.81 o 
   2  -8   7       31.38       29.82      4.30 o 
   3  -8   7        5.87        7.11      2.22 o 
   4  -8   7        0.31        1.62      1.76 o 
   5  -8   7        0.00       -0.70      1.77 o 
 -10  -7   7       69.43       81.08     11.37 o 
  -9  -7   7       24.88       28.57      4.22 o 
  -8  -7   7       26.39       30.46      4.02 o 
  -7  -7   7        2.96        4.14      3.23 o 
  -6  -7   7        6.56        6.33      3.14 o 
  -5  -7   7      200.77      167.93      6.96 o 
  -4  -7   7       60.16       68.96      4.32 o 
  -3  -7   7        0.58        0.10      2.45 o 
  -2  -7   7       10.95       13.90      2.06 o 
  -1  -7   7       81.55       88.15      3.79 o 
   0  -7   7       15.04       12.36      2.11 o 
   1  -7   7       18.04       18.28      2.33 o 
   2  -7   7       39.19       39.09      3.29 o 
   3  -7   7        0.14        0.02      1.56 o 
   4  -7   7       16.27       19.28      3.05 o 
   5  -7   7       19.34       22.08      2.92 o 
   6  -7   7      135.81      153.02      6.63 o 
   7  -7   7        9.67       12.49      2.74 o 
 -11  -6   7        1.36        6.07      6.77 o 
 -10  -6   7        0.51        3.77      3.00 o 
  -9  -6   7       21.94       28.10      4.14 o 
  -8  -6   7       25.38       29.11      4.04 o 
  -7  -6   7       77.81       79.65      4.00 o 
  -6  -6   7        8.11        9.00      2.40 o 
  -5  -6   7       40.16       37.01      3.67 o 
  -4  -6   7       33.92       31.73      3.29 o 
  -3  -6   7      123.13      106.80      4.76 o 
  -2  -6   7      158.51      161.04      3.91 o 
  -1  -6   7      723.52      695.37     10.96 o 
   0  -6   7      152.55      143.97      4.48 o 
   1  -6   7      267.71      243.68      5.84 o 
   2  -6   7        2.15        1.35      1.48 o 
   3  -6   7      105.64      101.10      4.39 o 
   4  -6   7        0.15       -0.59      1.39 o 
   5  -6   7        5.18        6.28      1.77 o 
   6  -6   7       39.14       40.65      2.94 o 
   7  -6   7       44.69       50.86      3.31 o 
 -11  -5   7        2.63        5.57      4.66 o 
 -10  -5   7       11.61       12.85      4.16 o 
  -9  -5   7       82.79       84.68      5.38 o 
  -8  -5   7       51.18       50.29      5.14 o 
  -7  -5   7      128.22      108.71      4.52 o 
  -6  -5   7      262.36      218.41      6.26 o 
  -5  -5   7        1.19        0.28      1.33 o 
  -4  -5   7       57.13       61.46      2.67 o 
  -3  -5   7      215.92      199.12      5.86 o 
  -2  -5   7        0.44        0.49      0.98 o 
  -1  -5   7       79.56       70.79      2.78 o 
   0  -5   7      826.82      785.81     11.64 o 
   1  -5   7       71.82       59.03      2.95 o 
   2  -5   7      246.71      203.16      5.81 o 
   3  -5   7       68.75       62.27      3.05 o 
   4  -5   7       61.07       50.37      2.91 o 
   5  -5   7       32.45       28.62      2.48 o 
   6  -5   7        3.74        1.59      1.40 o 
   7  -5   7       23.58       22.98      2.44 o 
   8  -5   7        1.71       -0.09      1.49 o 
 -11  -4   7       13.80       17.85      3.74 o 
 -10  -4   7        0.03        2.23      2.49 o 
  -9  -4   7       10.06        8.35      2.85 o 
  -8  -4   7      175.55      169.75      6.79 o 
  -7  -4   7       92.51       77.55      3.89 o 
  -6  -4   7        1.79        5.65      1.53 o 
  -5  -4   7        0.40        0.79      1.31 o 
  -4  -4   7      190.58      176.47      4.03 o 
  -3  -4   7      427.31      363.55      5.04 o 
  -2  -4   7      347.20      317.17      3.72 o 
  -1  -4   7        4.58        3.66      1.30 o 
   0  -4   7     1378.08     1331.32     12.86 o 
   1  -4   7       58.86       54.98      2.48 o 
   2  -4   7      217.62      186.08      4.97 o 
   3  -4   7       36.37       35.85      2.46 o 
   4  -4   7        1.01        0.40      1.20 o 
   5  -4   7       10.70       14.20      2.01 o 
   6  -4   7        0.14       -0.06      1.23 o 
   7  -4   7       27.87       24.42      2.40 o 
   8  -4   7        7.69        9.98      4.04 o 
   9  -4   7        0.50       -1.96      3.69 o 
 -11  -3   7        5.18       10.43      3.21 o 
 -10  -3   7        7.85        9.64      3.07 o 
  -9  -3   7        0.33       -0.75      2.20 o 
  -8  -3   7      156.32      143.47      6.15 o 
  -7  -3   7      228.72      216.86      7.22 o 
  -6  -3   7        2.61        4.08      1.41 o 
  -5  -3   7        0.08        0.89      1.25 o 
  -4  -3   7      373.69      315.56      4.89 o 
  -3  -3   7       20.19       15.44      1.39 o 
  -2  -3   7     1267.06     1204.37      9.61 o 
  -1  -3   7       20.12       25.27      1.17 o 
   0  -3   7        1.08        0.37      0.62 o 
   1  -3   7       14.46       13.89      1.15 o 
   2  -3   7       42.19       49.38      2.28 o 
   3  -3   7       74.53       74.39      2.77 o 
   4  -3   7       81.33       69.36      2.99 o 
   5  -3   7      154.26      134.62      4.10 o 
   6  -3   7        9.00        8.45      1.71 o 
   7  -3   7      254.33      253.72      6.62 o 
   8  -3   7      200.11      214.91      9.04 o 
   9  -3   7        4.03       -3.14      3.71 o 
  10  -3   7       36.75       41.52      8.51 o 
 -11  -2   7        3.31        8.96      6.74 o 
 -10  -2   7        1.54        0.22      2.51 o 
  -9  -2   7       21.87       16.01      3.14 o 
  -8  -2   7      120.29      119.52      9.20 o 
  -7  -2   7       13.43       21.57      2.78 o 
  -6  -2   7       59.17       68.85      3.22 o 
  -5  -2   7        0.01       -1.14      1.14 o 
  -4  -2   7       10.63        4.78      1.25 o 
  -3  -2   7        0.32       -0.38      1.19 o 
  -2  -2   7      411.59      404.43      4.13 o 
  -1  -2   7      380.70      375.73      4.04 o 
   0  -2   7      152.13      140.15      2.59 o 
   1  -2   7        0.03       -0.02      0.73 o 
   2  -2   7      386.49      398.68      5.42 o 
   3  -2   7       28.08       26.46      2.10 o 
   4  -2   7      131.41      135.32      4.01 o 
   5  -2   7       35.33       40.39      2.87 o 
   6  -2   7      163.14      148.45      4.91 o 
   7  -2   7        0.03       -0.87      2.87 o 
   8  -2   7       84.76       82.10      5.96 o 
   9  -2   7      106.06       96.45      6.81 o 
  10  -2   7        0.60       -4.13      4.13 o 
 -10  -1   7        0.27       -0.32      2.54 o 
  -9  -1   7        4.25        5.03      2.34 o 
  -8  -1   7       16.39       11.80      2.64 o 
  -7  -1   7       18.31       19.16      2.82 o 
  -6  -1   7      148.97      118.04      4.09 o 
  -5  -1   7      632.02      547.85      8.41 o 
  -4  -1   7        6.54        3.65      1.26 o 
  -3  -1   7       25.62       27.40      1.58 o 
  -2  -1   7       30.86       27.67      1.30 o 
  -1  -1   7       68.35       84.08      1.75 o 
   0  -1   7       29.49       30.39      1.15 o 
   1  -1   7      237.37      238.28      3.13 o 
   2  -1   7       76.11       79.54      2.03 o 
   3  -1   7       44.35       43.23      1.80 o 
   4  -1   7       86.75       92.96      3.34 o 
   5  -1   7       64.31       65.69      3.36 o 
   6  -1   7       51.54       47.32      4.61 o 
   7  -1   7       91.65       92.65      5.88 o 
   8  -1   7       60.73       60.60      5.42 o 
   9  -1   7        0.05       -2.51      3.16 o 
  10  -1   7        0.79       -4.19      4.70 o 
  11  -1   7        6.45       -4.68      4.89 o 
 -10   0   7       14.40        8.01      3.07 o 
  -9   0   7        0.58        1.53      2.44 o 
  -8   0   7       26.82       25.94      3.67 o 
  -7   0   7       20.40       22.41      2.48 o 
  -6   0   7      512.77      489.33      8.98 o 
  -5   0   7       24.91       11.01      1.88 o 
  -4   0   7       58.36       61.88      2.90 o 
  -3   0   7      593.57      561.00      6.71 o 
  -2   0   7       13.99       13.42      0.87 o 
  -1   0   7      350.52      354.08      3.62 o 
   0   0   7      118.20      115.24      1.90 o 
   1   0   7       49.35       49.58      1.28 o 
   2   0   7       98.23      100.61      2.02 o 
   3   0   7        2.35        2.96      0.70 o 
   4   0   7      244.04      259.83      5.81 o 
   5   0   7        6.30        4.23      2.53 o 
   6   0   7       42.99       37.06      4.16 o 
   7   0   7       30.25       31.84      4.22 o 
   8   0   7       26.41       27.36      5.15 o 
   9   0   7        3.66        0.92      4.47 o 
  10   0   7        0.37        5.06      5.31 o 
  11   0   7        3.64       -0.97      5.61 o 
 -10   1   7       92.59      101.60      6.30 o 
  -9   1   7       26.78       28.84      4.23 o 
  -8   1   7       44.40       44.18      3.55 o 
  -7   1   7       58.83       48.45      4.65 o 
  -6   1   7       29.23       25.44      2.65 o 
  -5   1   7      158.93      144.81      4.41 o 
  -4   1   7      115.02      111.31      4.48 o 
  -3   1   7      124.60      104.89      3.06 o 
  -2   1   7       18.88       16.63      1.00 o 
  -1   1   7       25.04       31.92      1.35 o 
   0   1   7      396.98      435.64      4.37 o 
   1   1   7       78.03       75.39      1.63 o 
   2   1   7       83.15       71.59      2.02 o 
   3   1   7      121.29      129.75      2.46 o 
   4   1   7       63.54       71.35      2.69 o 
   5   1   7      464.77      479.55      8.47 o 
   6   1   7      153.46      161.80      5.55 o 
   7   1   7       99.83       93.28      6.18 o 
   8   1   7        0.19       -1.49      3.00 o 
   9   1   7       95.02       93.05      8.82 o 
  10   1   7       28.26       25.71      6.63 o 
  11   1   7        5.31        1.30      5.51 o 
  -9   2   7       59.18       76.72      5.58 o 
  -8   2   7       68.45       74.69      4.27 o 
  -7   2   7       56.19       53.70      3.60 o 
  -6   2   7       29.13       36.30      3.10 o 
  -5   2   7        2.75        1.86      1.55 o 
  -4   2   7      413.66      393.30      8.57 o 
  -3   2   7        0.00        1.00      1.14 o 
  -2   2   7       59.16       58.97      1.93 o 
  -1   2   7       21.26       20.95      1.13 o 
   0   2   7      273.68      296.28      3.42 o 
   1   2   7      443.33      439.67      4.97 o 
   2   2   7        1.48        0.19      0.55 o 
   3   2   7       35.70       36.23      1.41 o 
   4   2   7       47.59       46.58      2.23 o 
   5   2   7      120.64      117.59      3.89 o 
   6   2   7      396.74      385.55      8.26 o 
   7   2   7        0.12        3.50      2.89 o 
   8   2   7       37.37       39.22      6.57 o 
   9   2   7       50.83       37.61      7.14 o 
  10   2   7        5.67        2.54      5.03 o 
  11   2   7       23.08       25.93      5.71 o 
  12   2   7      127.08      133.37     16.33 o 
  -9   3   7       13.93       13.47      3.50 o 
  -8   3   7       39.88       41.65      4.40 o 
  -7   3   7        8.37        8.70      2.19 o 
  -6   3   7       33.44       29.50      2.94 o 
  -5   3   7       34.92       31.36      2.94 o 
  -4   3   7       99.72      104.39      4.98 o 
  -3   3   7      551.97      534.81     10.43 o 
  -2   3   7       58.09       57.42      2.24 o 
  -1   3   7       39.08       39.25      1.72 o 
   0   3   7       34.11       37.66      1.38 o 
   1   3   7        0.80        0.00      0.52 o 
   2   3   7       38.20       36.35      1.21 o 
   3   3   7      130.42      127.52      2.47 o 
   4   3   7       46.21       40.47      1.80 o 
   5   3   7      149.80      156.44      4.21 o 
   6   3   7       44.79       48.79      4.31 o 
   7   3   7       51.15       54.58      7.07 o 
   8   3   7       12.32        3.29      4.78 o 
   9   3   7        0.49       -4.17      4.17 o 
  10   3   7      115.85      107.38      9.66 o 
  11   3   7        7.34       14.38     10.02 o 
  12   3   7       16.56        6.47      5.65 o 
  -8   4   7        2.90        3.10      2.05 o 
  -7   4   7        4.59        3.52      2.22 o 
  -6   4   7       20.90       15.50      2.59 o 
  -5   4   7        3.22        2.48      1.60 o 
  -4   4   7        2.01        0.83      1.58 o 
  -3   4   7      462.68      450.40     11.41 o 
  -2   4   7        1.00       -0.08      1.03 o 
  -1   4   7      215.27      207.30      4.07 o 
   0   4   7       14.75       11.60      1.19 o 
   1   4   7        6.97        7.19      0.75 o 
   2   4   7       44.31       40.11      1.29 o 
   3   4   7       43.47       40.77      1.65 o 
   4   4   7       24.43       26.03      1.58 o 
   5   4   7       42.47       35.07      2.78 o 
   6   4   7       23.35       26.21      3.34 o 
   7   4   7       11.52       11.84      5.45 o 
   8   4   7        6.80       -0.15      4.36 o 
   9   4   7       11.38        8.82      5.24 o 
  10   4   7        5.14        2.41      3.61 o 
  11   4   7      157.27      162.54     25.34 o 
  12   4   7        1.54        8.65      6.44 o 
  -8   5   7        5.77        8.19      3.83 o 
  -7   5   7       40.82       34.84      3.48 o 
  -6   5   7       66.92       62.78      6.08 o 
  -5   5   7       89.33       91.52      4.20 o 
  -4   5   7       38.96       40.59      3.23 o 
  -3   5   7      117.39      108.47      4.25 o 
  -2   5   7      315.64      308.92      6.02 o 
  -1   5   7      234.57      220.86      4.92 o 
   0   5   7      143.56      137.38      3.42 o 
   1   5   7        2.16        0.22      0.72 o 
   2   5   7       39.61       40.13      2.29 o 
   3   5   7       60.28       59.36      2.40 o 
   4   5   7       38.36       40.90      2.94 o 
   5   5   7       12.00       14.73      2.81 o 
   6   5   7       45.86       47.74      3.69 o 
   7   5   7       10.06        9.29      5.05 o 
   8   5   7        6.93       10.48      4.00 o 
   9   5   7       18.78       20.66      4.76 o 
  10   5   7        7.57        8.76      6.78 o 
  11   5   7       45.01       55.07      7.08 o 
  12   5   7        0.86        0.37      4.30 o 
  -7   6   7       26.69       33.82      5.20 o 
  -6   6   7       36.87       40.17      5.20 o 
  -5   6   7        4.43        7.54      2.19 o 
  -4   6   7      188.10      177.62      5.78 o 
  -3   6   7        3.14        0.94      1.58 o 
  -2   6   7        6.05        5.36      1.54 o 
  -1   6   7      225.83      221.14      5.18 o 
   0   6   7      125.54      128.50      3.88 o 
   1   6   7       13.91       15.52      1.64 o 
   2   6   7       16.36       18.47      1.58 o 
   3   6   7       21.60       25.49      2.99 o 
   4   6   7       15.43       15.57      2.08 o 
   5   6   7      293.53      316.07     13.31 o 
   6   6   7      431.12      431.83     20.23 o 
   7   6   7       33.21       34.01      4.92 o 
   8   6   7        0.78        1.71      3.38 o 
   9   6   7      121.17      119.56      7.40 o 
  10   6   7       37.37       38.51      5.72 o 
  11   6   7        1.65        4.99      4.65 o 
  12   6   7        6.60        7.21      4.92 o 
  -6   7   7        9.27        8.69      2.63 o 
  -5   7   7        0.19       -0.05      2.67 o 
  -4   7   7       70.04       70.39      4.26 o 
  -3   7   7       19.75       14.81      2.88 o 
  -2   7   7        3.85        1.68      1.48 o 
  -1   7   7       18.70       18.64      2.19 o 
   0   7   7       12.12       12.81      2.61 o 
   1   7   7       58.44       59.21      3.59 o 
   2   7   7       74.19       71.09      3.44 o 
   3   7   7        4.08        3.20      2.22 o 
   4   7   7        0.37       -0.13      3.13 o 
   5   7   7       91.72       96.91      5.16 o 
   6   7   7       13.92       19.07      3.83 o 
   7   7   7        7.99        9.95      4.74 o 
   8   7   7      207.54      199.12     15.21 o 
   9   7   7       21.74       20.95      4.88 o 
  10   7   7        0.02       -0.61      6.40 o 
  11   7   7        3.68        7.96      4.71 o 
  -5   8   7       33.55       29.79      3.60 o 
  -4   8   7        0.07        1.18      2.21 o 
  -3   8   7       79.43       72.20      4.38 o 
  -2   8   7        0.00        0.21      1.57 o 
  -1   8   7      161.24      153.10      4.79 o 
   0   8   7        1.09        1.10      1.56 o 
   1   8   7       67.09       65.91      3.53 o 
   2   8   7      121.82      120.40      4.53 o 
   3   8   7       64.47       66.86      4.27 o 
   4   8   7       78.30       74.55      4.82 o 
   5   8   7        6.10        7.65      2.65 o 
   6   8   7       98.46       90.57      8.49 o 
   7   8   7       21.09       19.68      5.82 o 
   8   8   7      480.42      426.22     24.96 o 
   9   8   7       57.99       61.16      6.49 o 
  10   8   7        3.55       -0.67      6.13 o 
  11   8   7       55.28       52.06      6.77 o 
  -4   9   7        0.15       -2.84      2.84 o 
  -3   9   7       64.10       52.98      5.92 o 
  -2   9   7        1.07        2.56      1.81 o 
  -1   9   7       59.12       53.88      3.69 o 
   0   9   7        0.02        1.36      1.74 o 
   1   9   7        6.61        5.12      3.09 o 
   2   9   7       49.83       48.42      4.75 o 
   3   9   7        7.79        8.70      2.68 o 
   4   9   7       35.36       32.21      5.24 o 
   5   9   7        9.94       11.42      4.68 o 
   6   9   7       80.72       78.85      8.03 o 
   7   9   7       28.00       34.43      6.61 o 
   8   9   7       48.35       52.83      8.11 o 
   9   9   7      107.48       96.36      9.54 o 
  10   9   7       16.04       16.03      7.48 o 
  -2  10   7        0.02        0.00      2.70 o 
  -1  10   7        7.17        5.45      3.65 o 
   0  10   7      118.30      115.30      5.09 o 
   1  10   7       10.55       11.80      2.48 o 
   2  10   7       11.32        9.22      3.93 o 
   3  10   7       10.09        9.28      6.33 o 
   4  10   7        8.51       11.26      4.57 o 
   5  10   7       30.64       31.92      6.26 o 
   6  10   7        1.30       10.58      4.48 o 
   7  10   7       11.15       13.16      4.99 o 
   8  10   7       18.28       17.76      5.78 o 
   9  10   7        1.33        9.01      5.13 o 
  10  10   7       13.16       22.62      6.50 o 
  -1  11   7       51.28       48.07      4.19 o 
   0  11   7        2.75        2.27      4.54 o 
   1  11   7       64.26       47.76      4.00 o 
   2  11   7        6.63        8.30      4.23 o 
   3  11   7        9.08        5.40      4.92 o 
   4  11   7        0.52        6.89      4.02 o 
   5  11   7       41.07       44.23      7.36 o 
   6  11   7       91.52       87.57      8.79 o 
   7  11   7        2.44        9.92      5.04 o 
   8  11   7        0.52        8.74      4.17 o 
   9  11   7        4.21       14.86      5.47 o 
   2  12   7       98.26       88.86      6.08 o 
   3  12   7        4.18       12.56      4.68 o 
   4  12   7        2.42       11.11      4.58 o 
   5  12   7       59.32       59.59      8.57 o 
   6  12   7       16.08       27.84      6.00 o 
  -5 -11   8       13.10       84.92      9.05 o 
  -2 -11   8       45.30       81.73     35.81 o 
  -1 -11   8      196.88      208.66      7.90 o 
  -7 -10   8       13.79      105.39      9.76 o 
  -6 -10   8       18.42       77.12      9.28 o 
  -5 -10   8       11.91       22.12      7.98 o 
  -3 -10   8       16.36       46.07      8.47 o 
  -2 -10   8      102.40      118.51     16.93 o 
  -1 -10   8        1.57        1.56      2.49 o 
   0 -10   8       65.47       57.02      4.69 o 
   1 -10   8       47.89       45.32      5.45 o 
   2 -10   8       22.17       11.80      6.93 o 
  -8  -9   8       21.06       69.93      9.43 o 
  -7  -9   8        0.74       14.38      9.00 o 
  -6  -9   8        0.47       20.68     10.06 o 
  -5  -9   8       11.41       32.16      7.06 o 
  -4  -9   8       41.86       72.73      8.97 o 
  -3  -9   8       17.44       51.56     13.24 o 
  -2  -9   8       82.03       87.13      6.14 o 
  -1  -9   8        0.09        0.15      2.12 o 
   0  -9   8       15.51       12.73      2.87 o 
   1  -9   8        0.98       -0.34      2.36 o 
   2  -9   8       17.64       14.57      2.89 o 
   3  -9   8        0.56       -0.37      1.98 o 
  -9  -8   8       36.20       68.44     20.15 o 
  -8  -8   8       10.04       24.25     11.52 o 
  -7  -8   8       17.66       28.17      6.21 o 
  -6  -8   8       38.01       52.26      6.16 o 
  -5  -8   8        7.35       18.81      8.17 o 
  -4  -8   8       27.70       45.32      6.17 o 
  -3  -8   8        3.88        6.28      4.70 o 
  -2  -8   8      175.07      184.98      6.66 o 
  -1  -8   8        2.82        0.77      1.84 o 
   0  -8   8       10.89       11.36      3.79 o 
   1  -8   8        4.95       -0.04      2.07 o 
   2  -8   8       89.27       99.42      5.90 o 
   3  -8   8       14.33        8.52      3.45 o 
   4  -8   8       36.80       33.91      3.17 o 
   5  -8   8      144.19      139.68      7.05 o 
  -9  -7   8        2.35        5.45      5.72 o 
  -8  -7   8        3.03        5.40      7.28 o 
  -7  -7   8        9.46       17.33      8.10 o 
  -6  -7   8       60.23       69.24      6.46 o 
  -5  -7   8       11.54       17.01      3.80 o 
  -4  -7   8       78.15       88.35      4.58 o 
  -3  -7   8        5.76        5.81      3.70 o 
  -2  -7   8        9.42       12.26      2.67 o 
  -1  -7   8       42.47       49.41      5.58 o 
   0  -7   8       77.16       83.10      5.22 o 
   1  -7   8      256.08      231.23      7.01 o 
   2  -7   8        0.23        1.41      1.68 o 
   3  -7   8       79.13       76.78      4.27 o 
   4  -7   8       75.80       83.99      3.95 o 
   5  -7   8        5.77        3.48      2.76 o 
   6  -7   8      114.89      122.86      4.86 o 
 -10  -6   8       19.03       18.19      6.09 o 
  -9  -6   8       18.48       28.44      4.32 o 
  -8  -6   8       17.59       24.77      4.55 o 
  -7  -6   8       98.33      111.46      4.79 o 
  -6  -6   8       10.28       18.15      3.54 o 
  -5  -6   8       34.37       44.97      3.57 o 
  -4  -6   8        5.05        5.55      2.65 o 
  -3  -6   8       67.20       66.61      4.21 o 
  -2  -6   8      122.98      129.25      4.75 o 
  -1  -6   8       34.87       30.69      4.61 o 
   0  -6   8        0.63        3.01      1.97 o 
   1  -6   8        1.86        2.46      1.80 o 
   2  -6   8       41.40       31.86      3.50 o 
   3  -6   8       58.78       51.40      3.29 o 
   4  -6   8       25.48       26.10      2.62 o 
   5  -6   8       32.94       37.05      4.80 o 
   6  -6   8        5.38        7.93      2.01 o 
   7  -6   8       71.42       73.28      4.46 o 
 -10  -5   8        9.69       10.34      3.42 o 
  -9  -5   8        5.39        4.64      4.06 o 
  -8  -5   8       25.91       21.65      3.71 o 
  -7  -5   8        0.32        4.08      2.68 o 
  -6  -5   8       19.73       15.85      2.80 o 
  -5  -5   8       30.53       33.21      2.62 o 
  -4  -5   8      119.28       98.02      4.39 o 
  -3  -5   8        0.70        2.08      2.24 o 
  -2  -5   8      927.02      854.92     11.40 o 
  -1  -5   8       11.34       12.96      1.60 o 
   0  -5   8        2.63        5.33      2.33 o 
   1  -5   8        0.20        0.60      1.27 o 
   2  -5   8       22.72       21.90      2.28 o 
   3  -5   8       90.32       75.50      5.01 o 
   4  -5   8       40.01       37.80      3.73 o 
   5  -5   8        1.36       -0.12      1.46 o 
   6  -5   8       11.88       11.13      2.93 o 
   7  -5   8        2.21       -0.07      1.51 o 
   8  -5   8       21.61       31.00      3.30 o 
 -10  -4   8        2.41        4.38      4.94 o 
  -9  -4   8        3.51        3.66      2.63 o 
  -8  -4   8        5.44        5.85      2.65 o 
  -7  -4   8        9.67        8.22      2.20 o 
  -6  -4   8        1.55        4.88      2.00 o 
  -5  -4   8        2.15        3.12      1.57 o 
  -4  -4   8       40.95       41.93      2.83 o 
  -3  -4   8       42.95       36.09      3.19 o 
  -2  -4   8      162.67      144.37      4.59 o 
  -1  -4   8      791.89      720.25      8.18 o 
   0  -4   8      137.07      133.72      3.38 o 
   1  -4   8      542.79      497.61      8.40 o 
   2  -4   8       84.59       84.83      3.41 o 
   3  -4   8        9.87        7.44      1.67 o 
   4  -4   8        0.06        1.36      1.31 o 
   5  -4   8       70.70       69.59      4.97 o 
   6  -4   8        2.79        0.95      1.46 o 
   7  -4   8       59.04       63.46      3.96 o 
   8  -4   8        0.07        2.23      3.78 o 
 -10  -3   8        3.80       12.85      6.70 o 
  -9  -3   8       65.34       81.59      5.56 o 
  -8  -3   8        9.79        6.23      2.70 o 
  -7  -3   8       41.69       42.97      4.19 o 
  -6  -3   8       10.56       18.77      1.98 o 
  -5  -3   8      295.97      255.18      5.60 o 
  -4  -3   8      476.34      401.34      6.48 o 
  -3  -3   8       97.84       97.34      2.81 o 
  -2  -3   8        7.19        7.39      1.45 o 
  -1  -3   8      302.05      285.63      4.45 o 
   0  -3   8       61.65       64.67      2.24 o 
   1  -3   8      399.08      375.24      6.36 o 
   2  -3   8        1.54       -1.15      1.15 o 
   3  -3   8      506.19      456.31     10.13 o 
   4  -3   8      181.73      163.73      4.64 o 
   5  -3   8       80.62       68.38      3.78 o 
   6  -3   8       22.68       19.20      2.60 o 
   7  -3   8       39.23       34.92      3.09 o 
   8  -3   8       40.09       34.87      5.27 o 
   9  -3   8       58.22       57.62      6.33 o 
 -10  -2   8       30.98       34.26      5.64 o 
  -9  -2   8        0.01        1.47      2.43 o 
  -8  -2   8       10.60        9.55      2.70 o 
  -7  -2   8      160.91      161.15      8.52 o 
  -6  -2   8      139.51      131.44      4.00 o 
  -5  -2   8        0.40        0.93      1.27 o 
  -4  -2   8        2.28        2.72      1.39 o 
  -3  -2   8        0.87       -0.37      0.72 o 
  -2  -2   8      168.78      157.60      3.26 o 
  -1  -2   8       40.56       45.16      1.61 o 
   0  -2   8        5.53        5.87      1.21 o 
   1  -2   8       94.92       93.30      3.14 o 
   2  -2   8      506.84      476.15      7.42 o 
   3  -2   8        0.07       -0.46      1.44 o 
   4  -2   8       79.03       74.20      3.72 o 
   5  -2   8       15.16       15.79      2.33 o 
   6  -2   8       14.38       11.96      2.27 o 
   7  -2   8       19.81       17.73      3.88 o 
   8  -2   8        7.14        5.38      3.77 o 
   9  -2   8       19.19       20.96      4.83 o 
  10  -2   8       63.86       45.31      8.72 o 
 -10  -1   8        0.19        2.62      2.90 o 
  -9  -1   8       41.50       54.66      5.61 o 
  -8  -1   8        5.54        5.26      2.41 o 
  -7  -1   8       20.87       25.78      4.42 o 
  -6  -1   8      167.08      154.70      4.86 o 
  -5  -1   8       81.76       62.88      2.85 o 
  -4  -1   8      558.39      472.20     10.01 o 
  -3  -1   8       24.12       25.87      2.07 o 
  -2  -1   8       33.40       26.61      1.73 o 
  -1  -1   8      450.38      420.40      4.52 o 
   0  -1   8        2.45        1.95      0.72 o 
   1  -1   8      213.97      181.54      3.38 o 
   2  -1   8       17.08       18.05      1.67 o 
   3  -1   8        2.46        2.87      1.41 o 
   4  -1   8       11.35       14.53      2.13 o 
   5  -1   8        6.45        6.23      1.82 o 
   6  -1   8       42.73       41.28      4.63 o 
   7  -1   8       96.93       88.01      8.35 o 
   8  -1   8        7.15        4.41      3.46 o 
  10  -1   8       66.17       54.14      8.76 o 
 -10   0   8       22.74       26.55      4.39 o 
  -9   0   8       44.75       36.33      9.93 o 
  -8   0   8       26.19       33.56      4.31 o 
  -7   0   8       18.67       21.60      2.73 o 
  -6   0   8      180.51      192.60      5.49 o 
  -5   0   8        3.55        2.90      1.60 o 
  -4   0   8      103.85       81.54      3.11 o 
  -3   0   8       71.89       74.27      2.59 o 
  -2   0   8        0.01       -0.62      0.77 o 
  -1   0   8        2.69        0.76      0.61 o 
   0   0   8      164.02      178.36      2.70 o 
   1   0   8       47.17       46.87      1.70 o 
   2   0   8      351.15      340.57      4.80 o 
   3   0   8        6.43        6.06      2.05 o 
   4   0   8       50.39       56.91      3.33 o 
   5   0   8        9.39       10.05      2.73 o 
   6   0   8        1.05       -0.54      2.57 o 
   7   0   8      115.16      117.05      9.50 o 
   8   0   8        6.46        3.54      3.35 o 
  10   0   8      134.94      107.73     10.65 o 
  -9   1   8       10.87       14.58      3.55 o 
  -8   1   8        8.05       13.23      2.56 o 
  -7   1   8       43.53       43.25      3.59 o 
  -6   1   8        2.72        4.77      1.86 o 
  -5   1   8       81.91       85.70      4.11 o 
  -4   1   8      140.50      118.52      7.73 o 
  -3   1   8       54.76       57.45      4.53 o 
  -2   1   8        7.08        7.27      1.33 o 
  -1   1   8       84.29       79.12      3.79 o 
   0   1   8       56.90       54.97      1.56 o 
   1   1   8      110.39      110.95      2.41 o 
   2   1   8       14.69       17.80      1.49 o 
   3   1   8      164.59      163.68      4.00 o 
   4   1   8       78.55       78.67      3.53 o 
   5   1   8        3.68        2.03      2.43 o 
   6   1   8      284.02      279.65      7.35 o 
   7   1   8       27.57       20.61      3.95 o 
   8   1   8       21.31       24.14      6.88 o 
   9   1   8        7.40        2.64      4.87 o 
  10   1   8      257.07      220.74     13.73 o 
  11   1   8        0.57        0.77      5.52 o 
  -9   2   8       28.05       23.03      4.89 o 
  -8   2   8       24.31       29.88      5.00 o 
  -7   2   8       38.74       43.88      3.71 o 
  -6   2   8        4.87        2.33      1.77 o 
  -5   2   8       21.40       22.20      2.68 o 
  -4   2   8      699.53      646.78     16.62 o 
  -3   2   8       15.90       17.12      2.25 o 
  -2   2   8        0.00        0.57      1.07 o 
  -1   2   8        2.58        0.26      0.70 o 
   0   2   8        1.92        1.56      0.64 o 
   1   2   8       91.44       98.35      2.12 o 
   2   2   8       61.23       56.66      2.14 o 
   3   2   8        1.08       -0.13      0.91 o 
   4   2   8        5.49        3.60      1.77 o 
   5   2   8        5.73        4.32      1.78 o 
   6   2   8      122.00      132.33      6.24 o 
   7   2   8      138.00      135.88     11.45 o 
   8   2   8      106.84      100.79      5.98 o 
   9   2   8        1.86       -2.74      4.53 o 
  10   2   8        8.88        4.72      5.80 o 
  11   2   8       83.80       80.59     10.35 o 
  -8   3   8       60.84       70.55      7.10 o 
  -7   3   8       35.22       29.50      3.35 o 
  -6   3   8       10.91       11.15      2.37 o 
  -5   3   8        4.35        3.02      1.79 o 
  -4   3   8      134.04      127.53      4.94 o 
  -3   3   8      172.12      164.10      5.49 o 
  -2   3   8      125.14      121.59      4.56 o 
  -1   3   8      124.42      120.50      4.30 o 
   0   3   8      223.99      213.11      4.39 o 
   1   3   8        1.37        1.11      0.65 o 
   2   3   8      469.02      484.10      5.99 o 
   3   3   8       72.75       71.52      2.37 o 
   4   3   8        3.58        3.72      1.31 o 
   5   3   8       59.15       53.92      2.85 o 
   6   3   8       65.20       64.01      4.77 o 
   7   3   8      389.93      378.18     28.38 o 
   8   3   8        2.71        1.95      4.70 o 
   9   3   8        1.51        5.21      5.13 o 
  10   3   8       33.68       46.34      8.36 o 
  11   3   8        0.28        0.24      4.28 o 
  -8   4   8       13.41       10.08      2.79 o 
  -7   4   8        8.13        8.33      2.47 o 
  -6   4   8        5.52        6.08      2.36 o 
  -5   4   8       25.43       25.54      3.07 o 
  -4   4   8        4.06        2.30      1.84 o 
  -3   4   8       17.86       18.39      2.91 o 
  -2   4   8       38.12       37.18      3.82 o 
  -1   4   8      233.91      227.53      5.11 o 
   0   4   8      638.29      621.39     12.04 o 
   1   4   8        7.82        5.79      1.09 o 
   2   4   8      195.70      189.36      5.50 o 
   3   4   8       18.38       17.78      1.46 o 
   4   4   8       16.34       18.68      2.06 o 
   5   4   8        9.93       13.54      2.49 o 
   6   4   8        7.15       13.85      3.08 o 
   7   4   8       34.38       44.75      5.27 o 
   8   4   8       31.21       18.13      5.85 o 
   9   4   8       18.39       16.40      5.79 o 
  10   4   8        8.96        6.56      4.48 o 
  11   4   8       39.29       37.42     13.61 o 
  -7   5   8       10.17        7.79      2.47 o 
  -6   5   8        8.07        5.95      2.42 o 
  -5   5   8       20.73       24.64      2.94 o 
  -4   5   8       32.49       36.12      3.20 o 
  -3   5   8       75.22       75.18      3.82 o 
  -2   5   8       59.46       58.98      3.81 o 
  -1   5   8      447.20      448.97      7.65 o 
   0   5   8       29.80       37.32      2.47 o 
   1   5   8        5.54        4.80      1.25 o 
   2   5   8        6.14        5.89      2.47 o 
   3   5   8      158.71      172.34      6.69 o 
   4   5   8        4.42        3.36      1.85 o 
   5   5   8        2.54        2.20      3.27 o 
   6   5   8        2.94        6.23      3.43 o 
   7   5   8       14.28        9.91      5.24 o 
   8   5   8        1.68       -2.58      4.46 o 
   9   5   8        3.55        5.39      3.94 o 
  10   5   8        0.98        1.50      7.38 o 
  11   5   8       46.99       53.08     11.14 o 
  -6   6   8       17.55       14.59      2.86 o 
  -5   6   8        0.71        1.50      1.89 o 
  -4   6   8       51.00       45.12      4.12 o 
  -3   6   8        0.21        1.11      1.79 o 
  -2   6   8       25.00       24.17      2.82 o 
  -1   6   8      147.42      145.09      4.35 o 
   0   6   8      315.63      322.91      6.46 o 
   1   6   8      155.01      151.15      4.30 o 
   2   6   8        4.05        2.76      2.29 o 
   3   6   8       46.03       54.61      4.37 o 
   4   6   8      115.62      117.11      5.72 o 
   5   6   8       53.01       57.44      7.53 o 
   6   6   8      168.26      173.85     10.67 o 
   7   6   8       17.74       10.60      5.13 o 
   8   6   8        1.60       -0.85      3.33 o 
   9   6   8        0.19       -0.40      3.78 o 
  10   6   8        2.13        4.74      4.52 o 
  11   6   8        4.98        1.77      4.63 o 
  -5   7   8       34.18       29.73      3.79 o 
  -4   7   8        0.14        0.68      2.17 o 
  -3   7   8      125.43      124.36      6.63 o 
  -2   7   8       19.42       17.29      2.77 o 
  -1   7   8      246.97      239.06      6.03 o 
   0   7   8      262.49      259.74      5.99 o 
   1   7   8       70.19       76.54      3.71 o 
   2   7   8        3.30        4.68      3.50 o 
   3   7   8        8.81        8.47      2.77 o 
   4   7   8       43.15       41.48      4.22 o 
   5   7   8        0.56        4.59      2.43 o 
   6   7   8        0.98        1.88      4.20 o 
   7   7   8        0.01        1.37      3.26 o 
   8   7   8      116.01      122.72      9.43 o 
   9   7   8       56.51       55.15      8.49 o 
  10   7   8       40.35       38.71      6.25 o 
  11   7   8       13.55       14.27      5.27 o 
  -4   8   8        0.25        0.09      2.38 o 
  -3   8   8       70.58       70.64      4.69 o 
  -2   8   8       58.66       58.12      4.19 o 
  -1   8   8       99.09       97.35      4.04 o 
   0   8   8      165.55      156.57      5.36 o 
   1   8   8      101.28      100.46      4.38 o 
   2   8   8        1.13        3.49      3.82 o 
   3   8   8       22.40       26.92      3.82 o 
   4   8   8        7.46       10.91      3.10 o 
   5   8   8       57.33       58.10      6.64 o 
   6   8   8       32.06       35.71      6.55 o 
   7   8   8       23.42       27.22      6.22 o 
   8   8   8      259.99      227.52     13.73 o 
   9   8   8        2.75        7.54      4.17 o 
  10   8   8      144.50      129.57      8.42 o 
  -3   9   8        1.34       -1.99      2.25 o 
  -2   9   8        0.05       -1.22      3.61 o 
  -1   9   8        7.53        6.08      3.56 o 
   0   9   8        0.24        0.16      3.43 o 
   1   9   8        1.71        2.71      2.34 o 
   2   9   8       27.14       30.54      3.88 o 
   3   9   8       10.24       15.36      5.93 o 
   4   9   8       91.20       84.27      5.49 o 
   5   9   8       49.18       56.65      7.84 o 
   6   9   8       13.11       15.22      5.26 o 
   7   9   8        3.41       11.51      5.20 o 
   8   9   8       18.19       13.59      5.84 o 
   9   9   8        1.53        8.72      5.19 o 
  10   9   8        0.43        4.73      5.32 o 
  -1  10   8       44.97       44.57      5.04 o 
   0  10   8       48.59       50.48      4.01 o 
   1  10   8       20.35       25.58      8.60 o 
   2  10   8        1.68        5.08      4.00 o 
   3  10   8       46.68       46.51      4.94 o 
   4  10   8        2.79       11.81      6.18 o 
   5  10   8        9.06       17.42      5.54 o 
   6  10   8       63.47       70.34      8.99 o 
   7  10   8        0.01        4.03      4.27 o 
   8  10   8        0.17        3.34      4.64 o 
   9  10   8        9.89       21.18      6.15 o 
   1  11   8       41.23       41.30      7.02 o 
   2  11   8        2.91        6.97      6.24 o 
   3  11   8        6.48       10.40      5.49 o 
   4  11   8       10.94       22.05      5.70 o 
   5  11   8       26.02       34.55      6.90 o 
   6  11   8       78.16       89.02      9.20 o 
   7  11   8       60.53       77.03      8.50 o 
  -5 -10   9        0.04        2.28      7.48 o 
  -4 -10   9       12.47        8.96      9.19 o 
  -2 -10   9       29.04       24.44      7.79 o 
  -1 -10   9      235.01      204.84     14.17 o 
   0 -10   9       16.73       10.39      3.32 o 
  -7  -9   9        6.48       55.53     23.89 o 
  -6  -9   9       99.70      165.41     25.07 o 
  -5  -9   9       26.40       32.38      6.47 o 
  -4  -9   9        0.18       -5.28      7.02 o 
  -3  -9   9       32.89       35.23      6.32 o 
  -1  -9   9       24.10       26.36      3.62 o 
   0  -9   9       87.32      100.41      8.24 o 
   1  -9   9       17.18        8.71      2.88 o 
   2  -9   9        2.04        0.70      3.02 o 
  -8  -8   9      112.97      176.35     10.46 o 
  -7  -8   9        0.69       17.98      7.47 o 
  -6  -8   9       44.80       58.02      5.89 o 
  -5  -8   9       21.99       30.68      6.10 o 
  -4  -8   9       25.49       70.58     29.24 o 
  -3  -8   9       48.11       49.74      6.29 o 
  -2  -8   9       17.60       11.36      5.16 o 
  -1  -8   9       24.87       20.22      3.14 o 
   0  -8   9       70.73       73.49      4.54 o 
   1  -8   9        7.57        8.26      2.61 o 
   2  -8   9       43.07       45.21      4.06 o 
   3  -8   9        9.63       14.39      3.62 o 
   4  -8   9       15.11       13.48      3.22 o 
  -9  -7   9       13.95       19.87      9.33 o 
  -8  -7   9       11.18       26.29      6.53 o 
  -7  -7   9       31.81       48.98      7.22 o 
  -6  -7   9       19.72       21.66      4.37 o 
  -5  -7   9        5.77       15.49      3.82 o 
  -4  -7   9       16.46       18.30      3.89 o 
  -3  -7   9        1.51       10.53      5.55 o 
  -2  -7   9       19.60       22.57      5.30 o 
  -1  -7   9        0.02        1.84      3.01 o 
   0  -7   9       62.03       64.23      5.02 o 
   1  -7   9       83.53       91.91      4.09 o 
   2  -7   9       43.08       46.98      5.42 o 
   3  -7   9        0.02       -1.09      2.48 o 
   4  -7   9       54.43       59.19      4.37 o 
   5  -7   9       72.56       74.63      5.53 o 
  -9  -6   9        4.44        9.28      4.11 o 
  -8  -6   9      144.10      164.46      7.57 o 
  -7  -6   9       24.40       53.86      7.30 o 
  -6  -6   9        0.61       10.24      3.33 o 
  -5  -6   9       11.65       23.60      5.73 o 
  -4  -6   9       15.59       23.51      3.23 o 
  -3  -6   9        1.85        7.81      5.47 o 
  -2  -6   9       80.57       93.13     11.49 o 
  -1  -6   9       23.37       24.22      2.37 o 
   0  -6   9        9.73       10.08      2.05 o 
   1  -6   9        3.37        1.33      1.63 o 
   2  -6   9        3.67        3.28      1.84 o 
   3  -6   9       13.95       11.97      2.22 o 
   4  -6   9        1.51       -1.69      1.72 o 
   5  -6   9        0.47       -0.52      1.60 o 
   6  -6   9       94.43       99.61      5.18 o 
  -9  -5   9       77.58       91.19      6.70 o 
  -8  -5   9        5.15       11.49      4.21 o 
  -7  -5   9        0.01        5.92      2.27 o 
  -6  -5   9       38.76       40.37      4.50 o 
  -5  -5   9        0.01        6.36      2.86 o 
  -4  -5   9       30.99       39.52      3.50 o 
  -3  -5   9       14.08       18.94      4.77 o 
  -2  -5   9        2.28        1.38      3.86 o 
  -1  -5   9      303.67      320.59      8.61 o 
   0  -5   9       68.46       70.53      4.02 o 
   1  -5   9       29.09       35.83      4.19 o 
   2  -5   9        2.41        2.14      1.53 o 
   3  -5   9       94.53       80.78      5.74 o 
   4  -5   9       22.90       21.50      2.45 o 
   5  -5   9       18.39       13.49      2.23 o 
   6  -5   9       16.77       18.59      2.55 o 
   7  -5   9       59.16       63.44      5.63 o 
  -9  -4   9        0.09        3.89      2.93 o 
  -8  -4   9       19.25       22.31      3.88 o 
  -7  -4   9       31.25       39.52      4.51 o 
  -6  -4   9        6.17        8.61      2.36 o 
  -5  -4   9       29.25       29.97      2.88 o 
  -4  -4   9        5.00       12.82      2.49 o 
  -3  -4   9        0.01        1.45      1.97 o 
  -2  -4   9       59.48       55.08      4.15 o 
  -1  -4   9      523.67      489.20     10.08 o 
   0  -4   9        3.92        2.58      1.74 o 
   1  -4   9      299.81      272.98      5.65 o 
   2  -4   9       21.13       18.85      2.19 o 
   3  -4   9      196.98      182.94      5.15 o 
   4  -4   9       42.64       28.24      3.06 o 
   5  -4   9       72.60       67.82      4.06 o 
   6  -4   9        0.94        1.94      2.02 o 
   7  -4   9        0.77       -0.87      2.06 o 
   8  -4   9       19.68       14.33      6.92 o 
  -9  -3   9       52.03       50.50      4.96 o 
  -8  -3   9       17.46       17.83      3.50 o 
  -7  -3   9      102.78       93.22      5.35 o 
  -6  -3   9       80.83       82.22      3.45 o 
  -5  -3   9      158.76      130.92      4.20 o 
  -4  -3   9      273.13      239.59      5.59 o 
  -3  -3   9        7.70        8.27      2.23 o 
  -2  -3   9        1.56        0.67      2.15 o 
  -1  -3   9      616.89      582.02      8.75 o 
   0  -3   9      369.61      346.66      7.09 o 
   1  -3   9       28.42       26.84      2.64 o 
   2  -3   9       35.41       31.36      2.81 o 
   3  -3   9       23.47       22.63      2.79 o 
   4  -3   9      128.40      126.22      4.99 o 
   5  -3   9       14.38       12.98      2.67 o 
   6  -3   9       77.32       70.78      4.11 o 
   7  -3   9        6.06        0.59      3.63 o 
   8  -3   9        0.91       -1.23      7.24 o 
  -9  -2   9       61.81       64.40     20.42 o 
  -8  -2   9       82.76       73.95      9.04 o 
  -7  -2   9       82.09       81.95      4.95 o 
  -6  -2   9       24.81       31.17      2.48 o 
  -5  -2   9        2.54        1.75      1.38 o 
  -4  -2   9        0.33        4.32      1.58 o 
  -3  -2   9       10.81       10.74      1.79 o 
  -2  -2   9      157.19      144.72      5.37 o 
  -1  -2   9       57.12       48.20      3.00 o 
   0  -2   9      482.46      456.71      7.22 o 
   1  -2   9      193.19      177.49      4.91 o 
   2  -2   9      434.06      411.33      8.03 o 
   3  -2   9        2.19        2.24      1.74 o 
   4  -2   9      321.28      293.15      6.70 o 
   5  -2   9       16.17       11.36      2.44 o 
   6  -2   9        2.63        0.64      3.23 o 
   7  -2   9        3.87        6.10      3.50 o 
   8  -2   9        2.40        2.67      3.81 o 
   9  -2   9       47.97       37.89      6.14 o 
  -9  -1   9        1.25        3.47      2.99 o 
  -8  -1   9       62.27       64.26      5.69 o 
  -7  -1   9        0.54        4.45      2.00 o 
  -6  -1   9        1.12        3.09      1.78 o 
  -5  -1   9        2.75        3.36      1.55 o 
  -4  -1   9        1.46        2.55      1.45 o 
  -3  -1   9       86.52       90.40      3.64 o 
  -2  -1   9      281.11      227.41      4.96 o 
  -1  -1   9        4.20        2.60      1.66 o 
   0  -1   9      700.65      678.99      8.91 o 
   1  -1   9      224.84      204.58      3.84 o 
   2  -1   9      102.19       98.69      3.45 o 
   3  -1   9        6.60        4.79      1.84 o 
   4  -1   9      120.65      114.65      4.34 o 
   5  -1   9       96.04       86.23      4.94 o 
   6  -1   9       20.60       12.81      5.96 o 
   7  -1   9       77.84       55.83     11.80 o 
   8  -1   9       19.41       12.29      4.23 o 
   9  -1   9       17.99       12.70      4.59 o 
  -9   0   9        0.06        4.77      4.37 o 
  -8   0   9        0.43        1.75      2.53 o 
  -7   0   9       21.50       19.38      2.80 o 
  -6   0   9       14.80       21.64      2.81 o 
  -5   0   9       99.33       94.30      4.00 o 
  -4   0   9       31.06       42.36      2.67 o 
  -3   0   9        5.75        8.47      1.69 o 
  -2   0   9      114.84      102.78      3.33 o 
  -1   0   9        2.09        3.46      1.06 o 
   0   0   9       48.26       45.07      2.38 o 
   1   0   9      267.56      266.52      4.73 o 
   2   0   9       63.73       58.83      2.43 o 
   3   0   9       97.46       96.95      3.95 o 
   4   0   9      249.66      233.58      6.95 o 
   5   0   9        4.02        3.02      2.74 o 
   6   0   9       16.70       14.05      3.60 o 
   7   0   9       59.94       61.75     11.31 o 
   8   0   9       47.01       47.28     11.54 o 
   9   0   9        0.16       -4.95      4.95 o 
  10   0   9       56.39       50.00      8.85 o 
  -9   1   9        0.74        3.57      3.01 o 
  -8   1   9        9.81       12.66      3.54 o 
  -7   1   9        0.25        1.85      1.94 o 
  -6   1   9        0.57        3.17      2.01 o 
  -5   1   9       15.81       18.02      2.57 o 
  -4   1   9       28.32       26.51      4.12 o 
  -3   1   9      856.80      724.21     18.41 o 
  -2   1   9      109.56       95.13      3.93 o 
  -1   1   9       24.16       17.54      1.42 o 
   0   1   9        9.80        7.68      1.73 o 
   1   1   9       36.96       34.80      1.97 o 
   2   1   9      306.50      285.61      5.47 o 
   3   1   9        0.11       -1.61      1.61 o 
   4   1   9       71.61       72.15      4.16 o 
   5   1   9       92.88       91.48      4.59 o 
   6   1   9      102.23       98.67      4.88 o 
   7   1   9       39.87       36.49      8.36 o 
   8   1   9       38.19       45.30     12.10 o 
   9   1   9       15.40       18.75      6.62 o 
  10   1   9        1.99        1.23      5.83 o 
  -8   2   9        2.89        3.89      3.01 o 
  -7   2   9       55.59       59.65      5.23 o 
  -6   2   9       56.02       54.12      4.31 o 
  -5   2   9       78.08       84.99      4.85 o 
  -4   2   9      333.81      325.01      8.37 o 
  -3   2   9        2.08       -0.56      1.52 o 
  -2   2   9       75.90       76.48      3.85 o 
  -1   2   9      155.26      151.40      5.07 o 
   0   2   9        6.28        6.47      1.21 o 
   1   2   9       59.10       63.05      2.95 o 
   2   2   9       92.36       98.64      2.83 o 
   3   2   9      261.69      242.62      6.57 o 
   4   2   9       74.75       75.28      3.46 o 
   5   2   9      194.13      196.53      6.19 o 
   6   2   9       17.49       20.68      3.96 o 
   7   2   9        8.59        8.96      3.52 o 
   8   2   9       18.59       27.14      4.21 o 
   9   2   9        0.04       -4.45      4.45 o 
  10   2   9        2.41       -0.06      5.61 o 
  -8   3   9       93.62      112.99     18.09 o 
  -7   3   9       46.96       57.90      6.86 o 
  -6   3   9        0.40        0.04      1.82 o 
  -5   3   9      192.30      170.84      6.23 o 
  -4   3   9        5.53        6.87      2.13 o 
  -3   3   9       27.09       25.78      2.89 o 
  -2   3   9      146.91      138.34      5.53 o 
  -1   3   9       81.09       79.57      3.19 o 
   0   3   9       71.43       70.31      3.08 o 
   1   3   9       43.47       44.33      3.34 o 
   2   3   9      134.51      137.28      3.62 o 
   3   3   9        0.05       -0.18      1.25 o 
   4   3   9       25.96       27.88      2.52 o 
   5   3   9        0.33        1.43      2.37 o 
   6   3   9        1.38        6.98      3.14 o 
   7   3   9        5.82       11.08      5.93 o 
   8   3   9       42.18       40.97      7.35 o 
   9   3   9       42.38       42.46      8.00 o 
  10   3   9        0.11       -3.41      5.58 o 
  11   3   9       51.04       34.95      8.41 o 
  -7   4   9        0.02        0.08      2.16 o 
  -6   4   9       70.23       82.51      4.85 o 
  -5   4   9        0.01        0.94      1.84 o 
  -4   4   9       23.93       22.75      3.02 o 
  -3   4   9        9.58       10.11      2.32 o 
  -2   4   9       42.91       38.31      3.36 o 
  -1   4   9        2.51        2.53      2.49 o 
   0   4   9       11.17       12.34      1.74 o 
   1   4   9        0.49        1.03      2.08 o 
   2   4   9       68.19       71.41      4.74 o 
   3   4   9       58.38       58.18      3.49 o 
   4   4   9       26.35       26.51      2.35 o 
   5   4   9        7.46       11.85      3.14 o 
   6   4   9        0.57        7.70      2.95 o 
   7   4   9        6.72       14.57      3.31 o 
   8   4   9       16.83       15.38      5.98 o 
   9   4   9       35.39       27.11      6.92 o 
  10   4   9       36.47       45.46      8.46 o 
  11   4   9        0.41        6.49      4.82 o 
  -6   5   9       71.92       73.68      5.19 o 
  -5   5   9       44.15       43.64      4.99 o 
  -4   5   9        3.28        3.39      2.01 o 
  -3   5   9       17.93       22.65      2.83 o 
  -2   5   9        0.90       -0.60      1.63 o 
  -1   5   9      357.04      352.28      7.93 o 
   0   5   9       13.23       18.07      2.04 o 
   1   5   9       80.80       80.55      4.82 o 
   2   5   9        3.27        2.73      2.77 o 
   3   5   9       38.27       42.98      5.14 o 
   4   5   9        0.29        2.92      4.63 o 
   5   5   9       83.47       92.59     11.44 o 
   6   5   9       16.36       24.79      3.57 o 
   7   5   9       45.40       39.60      7.17 o 
   8   5   9        5.90       -0.42      4.73 o 
   9   5   9        0.23        3.83      5.70 o 
  10   5   9       45.30       49.97      9.17 o 
  11   5   9       16.93       21.20      5.93 o 
  -5   6   9        6.17        7.98      2.58 o 
  -4   6   9       12.36       11.94      3.33 o 
  -3   6   9        0.02       -1.97      2.47 o 
  -2   6   9        3.34        3.20      2.16 o 
  -1   6   9      111.06      115.53      4.80 o 
   0   6   9       38.54       40.54      3.31 o 
   1   6   9      131.75      132.18      9.54 o 
   2   6   9        3.93        6.35      2.71 o 
   3   6   9       79.16       79.10      5.10 o 
   4   6   9       16.12       19.33      3.46 o 
   5   6   9        4.44        6.99      2.73 o 
   6   6   9       11.91       19.96      7.83 o 
   7   6   9        3.20        2.34      4.44 o 
   8   6   9       27.04       37.86     11.13 o 
   9   6   9        3.47        9.84      4.51 o 
  10   6   9        3.73        3.22      5.74 o 
  -4   7   9       86.88       83.46      6.41 o 
  -3   7   9       51.42       51.71      4.20 o 
  -2   7   9        8.54        6.60      3.06 o 
  -1   7   9       28.37       27.42      3.29 o 
   0   7   9       17.12       19.15      2.34 o 
   1   7   9       37.68       41.52      4.24 o 
   2   7   9       87.71       90.34      5.47 o 
   3   7   9        0.02        4.30      2.75 o 
   4   7   9      120.43      125.87      7.85 o 
   5   7   9       13.48       20.37      3.63 o 
   6   7   9       12.02       10.58      4.95 o 
   7   7   9        9.47        9.70      5.37 o 
   8   7   9        1.64        3.37      3.60 o 
   9   7   9       16.54       17.91      5.00 o 
  10   7   9        2.18        2.58      4.44 o 
  -3   8   9        5.08        1.40      2.36 o 
  -2   8   9       30.74       25.44      3.56 o 
  -1   8   9       16.02       12.44      2.89 o 
   0   8   9        2.07        3.19      5.06 o 
   1   8   9        8.50       12.33      4.61 o 
   2   8   9      116.06      107.20      6.14 o 
   3   8   9        0.15        3.63      2.79 o 
   4   8   9        1.45        6.66      2.79 o 
   5   8   9        0.00        5.07      2.61 o 
   6   8   9       10.91        8.64      5.17 o 
   7   8   9       43.07       37.15      7.34 o 
   8   8   9      201.56      174.44     12.28 o 
   9   8   9        3.03        8.49      5.71 o 
  10   8   9        2.53        4.01      7.03 o 
  -2   9   9       25.09       18.52      5.45 o 
  -1   9   9        0.01       -1.06      3.24 o 
   0   9   9       12.69       14.46      6.21 o 
   1   9   9       11.97       24.19      4.00 o 
   2   9   9        8.91       16.07      3.57 o 
   3   9   9       89.36       89.79      5.92 o 
   4   9   9       72.93       77.05      6.99 o 
   5   9   9       11.91       16.77      5.48 o 
   6   9   9        0.81        9.13      4.91 o 
   7   9   9       14.08       25.06      6.17 o 
   8   9   9        0.80       12.09      5.46 o 
   9   9   9        1.19        9.11      5.31 o 
   0  10   9       11.05       13.36      5.46 o 
   1  10   9      157.77      147.08     10.14 o 
   2  10   9       39.24       43.02     12.57 o 
   3  10   9       24.60       32.52      4.53 o 
   4  10   9       13.97       18.97      7.94 o 
   5  10   9       17.82       26.75      6.25 o 
   6  10   9       10.47       17.66      5.73 o 
   7  10   9        0.07       10.32      4.77 o 
   8  10   9       48.31       55.39      8.62 o 
   3  11   9        6.20       12.02      8.06 o 
   4  11   9        6.93       22.74      5.42 o 
   5  11   9        0.56       11.03      4.36 o 
  -4  -9  10      201.81      315.52     58.36 o 
  -3  -9  10        0.21       -0.62      5.70 o 
  -2  -9  10       65.00       47.18     11.07 o 
  -1  -9  10        1.81       -7.58      7.58 o 
   0  -9  10       21.14       17.79      4.36 o 
  -6  -8  10       46.51       63.39      7.31 o 
  -5  -8  10       79.75      140.54     10.64 o 
  -3  -8  10        3.13        6.28      7.36 o 
  -2  -8  10       23.97       27.81      8.42 o 
  -1  -8  10        3.39       -5.28      5.28 o 
   0  -8  10       38.45       37.28      4.48 o 
   1  -8  10      112.78       99.43      4.68 o 
   2  -8  10        5.51        4.86      2.31 o 
  -7  -7  10       61.04       86.53      6.47 o 
  -6  -7  10       66.46       81.85      8.81 o 
  -5  -7  10       12.92       28.18      4.41 o 
  -4  -7  10        2.04       12.92      4.13 o 
  -3  -7  10       55.37       65.69      6.69 o 
  -2  -7  10       42.55       38.98      6.00 o 
  -1  -7  10        5.44       -1.23      7.70 o 
   0  -7  10        4.74        3.95      2.06 o 
   1  -7  10        0.52        0.94      1.86 o 
   2  -7  10       32.51       34.30      4.61 o 
   3  -7  10       45.32       48.52      3.98 o 
   4  -7  10      121.86      124.45      5.89 o 
  -8  -6  10       45.69       73.30      8.66 o 
  -7  -6  10       12.40       27.98      4.91 o 
  -6  -6  10        0.04       11.98      3.61 o 
  -5  -6  10      114.42      119.68     12.06 o 
  -4  -6  10       36.82       49.89      7.36 o 
  -3  -6  10        1.05       10.09      6.39 o 
  -2  -6  10        7.15        6.84      5.49 o 
  -1  -6  10       98.36       93.20      7.16 o 
   0  -6  10       70.13       64.58      3.36 o 
   1  -6  10        0.12       -1.47      1.73 o 
   2  -6  10        4.04        7.55      2.12 o 
   3  -6  10       44.87       42.88      6.75 o 
   4  -6  10       21.01       16.64      2.56 o 
   5  -6  10       11.91        9.84      2.37 o 
  -8  -5  10       39.90       47.18      7.01 o 
  -7  -5  10        0.99       11.19      3.54 o 
  -6  -5  10       52.81       70.78      5.34 o 
  -5  -5  10       69.12       83.00      5.07 o 
  -4  -5  10       51.15       65.24      4.16 o 
  -3  -5  10       21.80       23.37      4.37 o 
  -2  -5  10        9.99       16.58      5.66 o 
  -1  -5  10       75.43       68.40      6.58 o 
   0  -5  10        1.69        0.58      1.99 o 
   1  -5  10       16.69       24.79      3.15 o 
   2  -5  10       21.14       21.87      3.12 o 
   3  -5  10       45.94       41.98      3.81 o 
   4  -5  10        1.30        0.77      2.07 o 
   5  -5  10        0.47       -2.04      2.04 o 
   6  -5  10       56.27       53.30      5.80 o 
  -8  -4  10        4.31        6.70      3.05 o 
  -7  -4  10        4.10        5.83      2.45 o 
  -6  -4  10        1.94       10.22      3.38 o 
  -5  -4  10       61.28       86.92      4.21 o 
  -4  -4  10       13.84       16.67      2.68 o 
  -3  -4  10        9.15       12.05      2.88 o 
  -2  -4  10       29.34       28.08      4.67 o 
  -1  -4  10        0.59        2.00      3.73 o 
   0  -4  10      584.87      573.15     11.57 o 
   1  -4  10        2.88        2.13      2.08 o 
   2  -4  10        9.27        5.99      2.88 o 
   3  -4  10        0.00       -0.28      1.94 o 
   4  -4  10        6.87        3.69      2.16 o 
   5  -4  10       71.72       54.34      4.03 o 
   6  -4  10        1.08       -0.01      2.09 o 
   7  -4  10        0.07       -0.70      2.15 o 
  -8  -3  10       37.54       46.99      8.26 o 
  -7  -3  10       33.95       62.62      7.51 o 
  -6  -3  10        4.92       11.34      2.67 o 
  -5  -3  10        0.92        4.89      1.78 o 
  -4  -3  10       52.65       56.55      3.68 o 
  -3  -3  10        8.94       10.67      2.54 o 
  -2  -3  10        7.52        9.88      2.56 o 
  -1  -3  10       27.85       24.01      4.59 o 
   0  -3  10        0.36       -0.37      2.26 o 
   1  -3  10       17.58       16.35      2.51 o 
   2  -3  10       25.34       24.64      2.78 o 
   3  -3  10        8.85        5.92      2.23 o 
   4  -3  10        1.65       -0.07      2.04 o 
   5  -3  10       52.08       45.23      3.80 o 
   6  -3  10        0.27       -0.39      2.09 o 
   7  -3  10        2.87        0.91      6.56 o 
   8  -3  10        1.57       -3.60      3.60 o 
  -8  -2  10        2.25        5.63      3.98 o 
  -7  -2  10      135.31      154.29      6.87 o 
  -6  -2  10        7.05       11.03      2.20 o 
  -5  -2  10       16.73       20.02      2.49 o 
  -4  -2  10        0.42        4.01      1.69 o 
  -3  -2  10        0.09        1.53      1.96 o 
  -2  -2  10       39.57       39.89      3.55 o 
  -1  -2  10       15.61       13.27      3.66 o 
   0  -2  10      194.60      176.26      6.13 o 
   1  -2  10     1240.34     1181.79     18.76 o 
   2  -2  10       34.07       43.71      3.88 o 
   3  -2  10        2.97        0.94      1.91 o 
   4  -2  10       23.60       25.86      4.87 o 
   5  -2  10       71.84       60.93      3.75 o 
   6  -2  10        0.06       -0.53      3.33 o 
   7  -2  10       85.37       79.34      9.92 o 
   8  -2  10       21.75       16.64      7.09 o 
  -8  -1  10      149.86      164.22      8.51 o 
  -7  -1  10       64.22       58.29      5.43 o 
  -6  -1  10       33.67       29.89      3.00 o 
  -5  -1  10        2.09        4.74      1.62 o 
  -4  -1  10        0.77        2.39      1.62 o 
  -3  -1  10      147.38      113.81      4.24 o 
  -2  -1  10      272.97      244.41      8.87 o 
  -1  -1  10       16.35       23.33      3.84 o 
   0  -1  10        2.46       -2.08      2.26 o 
   1  -1  10        1.14        0.94      1.83 o 
   2  -1  10      116.35      121.97      4.44 o 
   3  -1  10        0.46       -0.10      1.74 o 
   4  -1  10        1.56        3.08      2.91 o 
   5  -1  10      120.97      106.78      5.46 o 
   6  -1  10       12.16       12.11      3.43 o 
   7  -1  10       21.79        7.97      3.94 o 
   8  -1  10       48.08       49.86     16.04 o 
   9  -1  10        0.04       -1.38      4.02 o 
  -8   0  10       53.70       49.52      7.26 o 
  -7   0  10       97.67      102.54      5.51 o 
  -6   0  10       45.44       45.65      4.92 o 
  -5   0  10       12.83       18.21      2.75 o 
  -4   0  10        0.04        3.22      1.89 o 
  -3   0  10        5.16        3.31      1.65 o 
  -2   0  10       34.18       35.40      5.15 o 
  -1   0  10       10.26        9.50      2.98 o 
   0   0  10       89.10       85.32      3.66 o 
   1   0  10      121.00      106.51      4.14 o 
   2   0  10       28.62       27.91      3.44 o 
   3   0  10        0.65       -2.23      2.53 o 
   4   0  10      153.38      140.21      5.79 o 
   5   0  10       11.18       11.87      3.17 o 
   6   0  10        6.05        3.88      3.17 o 
   7   0  10        4.40       10.33      5.61 o 
   8   0  10        3.87        6.18      6.85 o 
   9   0  10        0.59       -4.63      4.63 o 
  -8   1  10        2.40        4.07      3.05 o 
  -7   1  10        2.34        6.23      2.49 o 
  -6   1  10       10.45       14.67      3.48 o 
  -5   1  10        0.28        2.29      3.12 o 
  -4   1  10       11.44        6.66      2.13 o 
  -3   1  10       31.45       29.30      3.00 o 
  -2   1  10       63.94       51.17      3.15 o 
  -1   1  10        0.64        1.07      2.21 o 
   0   1  10        1.56        1.48      2.03 o 
   1   1  10       40.37       45.22      2.98 o 
   2   1  10       50.68       49.88      3.19 o 
   3   1  10       66.92       58.50      4.05 o 
   4   1  10       14.23       11.84      3.04 o 
   5   1  10        3.60        5.13      2.68 o 
   6   1  10        2.70        7.01      3.13 o 
   7   1  10        0.11        0.60      6.54 o 
   8   1  10       10.50       12.23      4.16 o 
   9   1  10       69.77       64.29      9.53 o 
  -7   2  10        4.51        5.86      3.21 o 
  -6   2  10        4.57        9.57      2.69 o 
  -5   2  10       20.01       22.10      3.12 o 
  -4   2  10       53.76       60.82      4.07 o 
  -3   2  10        2.38        1.43      1.87 o 
  -2   2  10       77.25       74.17      4.00 o 
  -1   2  10        0.37       -0.83      2.31 o 
   0   2  10       82.34       87.02      4.19 o 
   1   2  10        4.00        6.91      2.29 o 
   2   2  10      163.12      156.48      4.69 o 
   3   2  10        8.16        8.08      2.05 o 
   4   2  10        3.19        4.21      2.54 o 
   5   2  10       17.65       21.93      3.14 o 
   6   2  10      231.32      225.06      8.74 o 
   7   2  10       22.99       27.95      7.34 o 
   8   2  10        0.54        7.33      8.98 o 
   9   2  10       17.62       20.63      7.26 o 
  10   2  10        2.15        1.04      5.68 o 
  -7   3  10        6.65        5.86      2.50 o 
  -6   3  10        7.02        8.52      3.04 o 
  -5   3  10      131.56      131.51      8.27 o 
  -4   3  10        2.39        3.71      2.06 o 
  -3   3  10       31.98       36.63      4.54 o 
  -2   3  10       81.28       74.50      5.04 o 
  -1   3  10       72.10       73.49      5.58 o 
   0   3  10       23.57       23.80      3.36 o 
   1   3  10       37.46       35.47      3.26 o 
   2   3  10       12.91       14.45      2.70 o 
   3   3  10        1.08        1.85      2.09 o 
   4   3  10       19.96       23.80      3.02 o 
   5   3  10       95.98       97.00      4.60 o 
   6   3  10      216.94      216.71      8.47 o 
   7   3  10       86.43       86.65     17.04 o 
   8   3  10      121.02       92.05      9.51 o 
   9   3  10        0.11        3.32      5.82 o 
  10   3  10        0.14       -5.02      5.02 o 
  -6   4  10        1.39        2.55      2.47 o 
  -5   4  10       36.02       42.05      4.12 o 
  -4   4  10       34.99       43.14      4.60 o 
  -3   4  10        0.13        1.71      2.06 o 
  -2   4  10      496.57      503.70     12.13 o 
  -1   4  10      106.08      107.50      7.21 o 
   0   4  10       27.56       31.41      3.50 o 
   1   4  10        5.05        9.51      2.82 o 
   2   4  10        0.63       -0.04      2.24 o 
   3   4  10       30.65       36.51      4.29 o 
   4   4  10       83.25       82.32      4.30 o 
   5   4  10        5.02        8.04      3.25 o 
   6   4  10       69.63       71.96     11.81 o 
   7   4  10       52.08       64.87     13.74 o 
   8   4  10       73.98       57.89      8.84 o 
   9   4  10        4.56        6.26      6.06 o 
  10   4  10        4.27        6.33      6.20 o 
  -5   5  10        1.50        6.77      3.91 o 
  -4   5  10        0.09        0.90      2.05 o 
  -3   5  10       54.14       59.72      5.83 o 
  -2   5  10      173.94      161.31      8.14 o 
  -1   5  10        7.00        5.60      2.04 o 
   0   5  10      162.78      147.23      7.42 o 
   1   5  10       61.49       65.11      4.65 o 
   2   5  10       12.48       15.35      3.26 o 
   3   5  10        1.37        1.69      2.52 o 
   4   5  10      145.03      149.28      6.96 o 
   5   5  10        4.01        8.13      3.07 o 
   6   5  10        0.15        5.61      6.77 o 
   7   5  10       22.40       22.17      6.55 o 
   8   5  10        4.58        1.65      5.20 o 
   9   5  10       19.55        9.24      6.18 o 
  10   5  10        0.05        7.68      5.39 o 
  -4   6  10        0.35        1.05      2.09 o 
  -3   6  10        0.00        0.40      2.18 o 
  -2   6  10        4.31        2.36      2.21 o 
  -1   6  10      189.19      173.54      6.04 o 
   0   6  10        2.63       10.11      4.59 o 
   1   6  10        0.21        5.29      2.39 o 
   2   6  10       81.10       80.56      8.17 o 
   3   6  10        9.61       11.36      3.21 o 
   4   6  10       44.38       44.89      4.62 o 
   5   6  10       74.00       80.10      5.33 o 
   6   6  10        5.41       13.51      6.85 o 
   7   6  10       17.14       14.00      6.12 o 
   8   6  10        4.70        5.46      5.63 o 
   9   6  10        0.88        8.11      4.44 o 
  -3   7  10       19.79       16.82      3.23 o 
  -2   7  10       13.64       11.84      2.90 o 
  -1   7  10        2.77        1.11      2.29 o 
   0   7  10       32.41       31.16      6.44 o 
   1   7  10      133.40      133.33      8.20 o 
   2   7  10       90.38       86.13      5.57 o 
   3   7  10       12.77       26.60      7.20 o 
   4   7  10        8.61       15.07      3.36 o 
   5   7  10        9.01       14.91      3.48 o 
   6   7  10        9.11       10.04      5.31 o 
   7   7  10       10.25        9.06      5.56 o 
   8   7  10        1.17        5.79      5.01 o 
   9   7  10        1.33        8.75      4.32 o 
  -2   8  10       13.56       16.01      5.93 o 
  -1   8  10        1.18       -1.46      2.20 o 
   0   8  10        2.55        2.33      4.18 o 
   1   8  10      123.59      131.98      6.93 o 
   2   8  10        0.21        8.63      3.05 o 
   3   8  10       55.70       60.23      5.39 o 
   4   8  10       44.62       48.55      4.95 o 
   5   8  10       20.50       35.32      4.43 o 
   6   8  10       40.92       38.36      7.39 o 
   7   8  10       11.77       20.10      6.47 o 
   8   8  10       27.65       34.12      7.19 o 
   0   9  10        9.30       12.56      4.98 o 
   1   9  10       54.53       62.31      6.24 o 
   2   9  10      173.44      172.36      8.25 o 
   3   9  10        0.07        6.31      3.10 o 
   4   9  10        0.03        4.66      2.83 o 
   5   9  10        2.05        9.93      4.84 o 
   6   9  10       17.59       19.98      6.04 o 
   7   9  10       18.17       30.50      6.72 o 
   2  10  10        4.61       16.07      7.31 o 
   3  10  10       39.17       43.22      5.12 o 
   4  10  10       13.79       20.07      5.27 o 
   5  10  10       21.44       34.20      6.78 o 
  -4  -8  11       14.29       19.24      7.71 o 
  -3  -8  11       19.54       37.72      6.35 o 
  -2  -8  11       41.75       46.39      7.92 o 
  -1  -8  11       89.67       70.02     19.70 o 
   0  -8  11       13.42        5.34      7.61 o 
  -6  -7  11       70.51       91.85      7.41 o 
  -5  -7  11       38.03      154.23      9.88 o 
  -4  -7  11       18.36       33.95      5.01 o 
  -3  -7  11       73.73       64.26      6.70 o 
  -2  -7  11       90.44      110.84      8.12 o 
  -1  -7  11        8.34        9.18      7.37 o 
   0  -7  11        4.31        1.59      5.03 o 
   1  -7  11        1.60       -1.16      2.54 o 
   2  -7  11      179.15      184.85      8.99 o 
  -6  -6  11       38.04       72.31      8.83 o 
  -5  -6  11        4.90       16.08      4.62 o 
  -4  -6  11       25.13       36.71      5.04 o 
  -3  -6  11       11.75       27.70      4.93 o 
  -2  -6  11        7.52       13.38      4.92 o 
  -1  -6  11        3.43        7.45      4.78 o 
   0  -6  11        0.89       -3.25      4.48 o 
   1  -6  11       24.77       30.06      3.49 o 
   2  -6  11        2.16       -0.15      3.19 o 
   3  -6  11        4.48        3.02      2.62 o 
   4  -6  11       15.47       13.98      7.62 o 
  -7  -5  11       53.99       82.03      9.68 o 
  -6  -5  11       43.75       63.70      5.72 o 
  -5  -5  11       10.87       19.10      3.75 o 
  -4  -5  11        2.24       16.57      3.51 o 
  -3  -5  11        2.87       11.70      3.94 o 
  -2  -5  11        0.84        7.10      3.92 o 
  -1  -5  11        0.79        5.92      4.42 o 
   0  -5  11       23.95       21.62      5.04 o 
   1  -5  11       23.81       19.69      2.92 o 
   2  -5  11       53.89       48.42      4.10 o 
   3  -5  11      113.08      113.90      5.09 o 
   4  -5  11        0.91        3.28      2.52 o 
   5  -5  11       51.74       57.40      4.67 o 
  -7  -4  11        5.45       18.61      3.92 o 
  -6  -4  11       96.22      133.30      6.88 o 
  -5  -4  11       33.79       60.47      4.23 o 
  -4  -4  11      124.75      140.35      9.01 o 
  -3  -4  11        4.28       10.43      3.50 o 
  -2  -4  11       45.72       43.50      5.33 o 
  -1  -4  11       16.05       27.32      4.76 o 
   0  -4  11      107.27      103.18      7.36 o 
   1  -4  11        0.69        1.38      2.13 o 
   2  -4  11       54.57       55.51      3.99 o 
   3  -4  11        1.41       -2.01      2.48 o 
   4  -4  11       19.53       18.01      3.01 o 
   5  -4  11       24.63       14.41      4.00 o 
   6  -4  11       25.18       19.74      3.38 o 
  -7  -3  11        0.02        8.38      3.37 o 
  -6  -3  11        0.32        9.57      3.18 o 
  -5  -3  11       25.87       33.49      3.54 o 
  -4  -3  11       13.91       25.47      3.23 o 
  -3  -3  11        1.02        9.57      2.55 o 
  -2  -3  11       17.68       15.45      3.87 o 
  -1  -3  11      134.20      126.18      7.28 o 
   0  -3  11       60.50       75.57      6.19 o 
   1  -3  11        4.23        4.83      2.22 o 
   2  -3  11       30.76       30.90      3.17 o 
   3  -3  11        2.39        4.68      2.24 o 
   4  -3  11       12.71        7.92      2.61 o 
   5  -3  11       22.12       18.07      4.58 o 
   6  -3  11        1.56       -4.11      4.11 o 
   7  -3  11        4.29       -2.51      3.78 o 
  -7  -2  11       29.16       46.46      5.95 o 
  -6  -2  11        8.57       17.22      3.12 o 
  -5  -2  11       12.06       19.36      5.00 o 
  -4  -2  11       18.54       25.51      3.24 o 
  -3  -2  11        1.42        6.03      2.37 o 
  -2  -2  11       45.21       44.98     10.06 o 
  -1  -2  11       86.71       84.37      5.98 o 
   0  -2  11        0.30        3.76      3.97 o 
   1  -2  11        4.27        2.92      2.06 o 
   2  -2  11      165.67      177.63      6.99 o 
   3  -2  11      302.13      298.04     10.22 o 
   4  -2  11        0.10        1.16      2.05 o 
   5  -2  11       61.39       55.86      6.03 o 
   6  -2  11       76.95       61.84      5.46 o 
   7  -2  11       27.75       15.97      4.43 o 
  -7  -1  11        0.00        3.40      6.59 o 
  -6  -1  11        0.34        8.51      3.03 o 
  -5  -1  11       21.35       27.03      3.20 o 
  -4  -1  11       92.73       85.40      4.73 o 
  -3  -1  11       60.93       58.76      4.04 o 
  -2  -1  11      175.13      145.16     10.17 o 
  -1  -1  11        0.40       -0.62      2.71 o 
   0  -1  11        0.62        4.71      3.13 o 
   1  -1  11       14.15       17.14      3.17 o 
   2  -1  11      103.46       98.25      5.05 o 
   3  -1  11       20.98       24.95      6.31 o 
   4  -1  11       30.18       30.97      3.99 o 
   5  -1  11        2.39        0.59      3.15 o 
   6  -1  11       93.03       95.12      8.81 o 
   7  -1  11       60.13       51.28      6.06 o 
   8  -1  11        4.06        5.77      9.48 o 
  -7   0  11       24.42       44.77      4.94 o 
  -6   0  11       73.00       84.20      4.87 o 
  -5   0  11       14.27       14.93      2.86 o 
  -4   0  11      109.94      114.24      5.26 o 
  -3   0  11        1.03        4.64      2.14 o 
  -2   0  11        0.62        2.65      2.62 o 
  -1   0  11        3.44        2.71      2.67 o 
   0   0  11       79.23       83.01      6.77 o 
   1   0  11        1.24        1.97      2.70 o 
   2   0  11      360.64      347.11     10.97 o 
   3   0  11      396.71      378.58      9.62 o 
   4   0  11      487.02      456.98     12.21 o 
   5   0  11        6.13        7.14      3.07 o 
   6   0  11        6.96        5.53      6.32 o 
   7   0  11        3.79        4.46     10.20 o 
   8   0  11        6.57       14.67      6.84 o 
  -7   1  11       46.88       57.59      7.34 o 
  -6   1  11       20.58       22.05      3.85 o 
  -5   1  11       18.37       15.40      3.49 o 
  -4   1  11       24.15       22.72      3.09 o 
  -3   1  11       54.73       50.14      4.13 o 
  -2   1  11        6.50       10.09      2.96 o 
  -1   1  11       48.02       47.11      6.73 o 
   0   1  11      186.37      166.39      8.88 o 
   1   1  11       42.91       45.45      6.60 o 
   2   1  11      379.55      353.46     12.62 o 
   3   1  11      236.09      235.33      7.36 o 
   4   1  11        7.74        8.89      2.91 o 
   5   1  11       37.02       41.11      4.06 o 
   6   1  11       15.10       18.09      4.00 o 
   7   1  11       18.01       17.49      4.39 o 
   8   1  11        0.24        5.00      9.20 o 
   9   1  11       32.07       28.29      7.95 o 
  -6   2  11        7.06        9.05      2.65 o 
  -5   2  11       16.75       21.92      4.24 o 
  -4   2  11       53.38       63.48      4.62 o 
  -3   2  11        0.03        1.23      2.06 o 
  -2   2  11        9.14       18.56      4.76 o 
  -1   2  11       66.34       58.12      4.81 o 
   0   2  11        4.95        8.98      2.94 o 
   1   2  11        0.95        1.28      2.12 o 
   2   2  11       65.98       56.48      4.12 o 
   3   2  11        3.79        4.13      2.57 o 
   4   2  11       75.69       77.98      4.56 o 
   5   2  11       16.45       25.16      4.03 o 
   6   2  11       40.98       46.92     10.48 o 
   7   2  11        0.22        2.37      8.88 o 
   8   2  11        7.96        5.69      6.31 o 
   9   2  11       14.62        3.87      6.04 o 
  -6   3  11       30.81       39.03      9.57 o 
  -5   3  11       41.78       46.11      5.60 o 
  -4   3  11        0.68        3.72      2.18 o 
  -3   3  11       19.83       19.87      5.33 o 
  -2   3  11       13.27       18.44      4.54 o 
  -1   3  11      184.03      141.99      9.74 o 
   0   3  11       45.39       36.98      6.08 o 
   1   3  11       26.61       26.75      3.12 o 
   2   3  11       26.22       27.28      3.34 o 
   3   3  11        6.66       11.07      2.65 o 
   4   3  11       35.71       46.34      4.38 o 
   5   3  11        4.30       12.73      3.32 o 
   6   3  11       14.13       23.36     11.74 o 
   7   3  11       14.05       18.82      6.45 o 
   8   3  11        3.52        2.11      6.01 o 
   9   3  11       19.19       14.36      6.83 o 
  -5   4  11        2.24        4.61      2.63 o 
  -4   4  11       18.47       20.24      3.27 o 
  -3   4  11       26.54       30.99      4.14 o 
  -2   4  11      228.08      220.64      8.83 o 
  -1   4  11        0.13        7.38      3.39 o 
   0   4  11       51.72       55.12      7.13 o 
   1   4  11        7.47       12.99      4.06 o 
   2   4  11        1.29        4.71      2.66 o 
   3   4  11       15.37       22.62      3.69 o 
   4   4  11       33.53       43.87      3.69 o 
   5   4  11       16.28       27.98      4.10 o 
   6   4  11       77.66       85.59      5.87 o 
   7   4  11        7.57       24.66      8.28 o 
   8   4  11       83.48       72.19      9.92 o 
   9   4  11        1.07        3.38      5.93 o 
  -4   5  11       20.36       27.89      7.40 o 
  -3   5  11       51.13       58.08      4.25 o 
  -2   5  11       15.17       15.00      4.18 o 
  -1   5  11       75.12       70.52      7.72 o 
   0   5  11        2.70        8.05      4.08 o 
   1   5  11        7.40       12.29      4.81 o 
   2   5  11       37.53       45.56      4.60 o 
   3   5  11       53.79       65.03      5.18 o 
   4   5  11       86.59       91.74      9.36 o 
   5   5  11        0.00        9.49      7.93 o 
   6   5  11        1.40       12.74      6.16 o 
   7   5  11       30.31       28.23      7.38 o 
   8   5  11       35.87       34.38      7.96 o 
   9   5  11        0.85        5.69      5.64 o 
  -3   6  11       34.02       33.73      5.72 o 
  -2   6  11        8.20        6.82      2.96 o 
  -1   6  11        1.68        2.39      3.86 o 
   0   6  11      276.24      240.57     13.81 o 
   1   6  11       61.28       71.43      5.03 o 
   2   6  11        0.09        9.06      2.88 o 
   3   6  11        6.91       12.58      3.45 o 
   4   6  11       23.47       28.73      6.13 o 
   5   6  11        3.83       15.55      6.92 o 
   6   6  11        5.46       21.38      6.61 o 
   7   6  11        4.78        7.11      5.61 o 
   8   6  11        0.59        3.18      5.36 o 
  -2   7  11        1.02        3.98      2.93 o 
  -1   7  11       21.44       22.43      6.19 o 
   0   7  11      103.19       83.99      8.89 o 
   1   7  11       33.89       42.50      7.07 o 
   2   7  11        0.57        8.50      2.88 o 
   3   7  11        0.64        7.28      2.93 o 
   4   7  11        1.09        7.05      3.02 o 
   5   7  11        0.90        7.30      3.10 o 
   6   7  11        1.56       16.75      5.91 o 
   7   7  11       49.77       52.07      8.45 o 
   8   7  11        3.44        8.09      5.49 o 
   0   8  11        4.22        6.94      4.76 o 
   1   8  11       67.48       72.36      9.17 o 
   2   8  11        1.35        3.90      4.28 o 
   3   8  11       19.34       26.15      4.17 o 
   4   8  11       15.50       22.28      3.90 o 
   5   8  11        9.14       15.65      5.28 o 
   6   8  11        4.26        5.09      5.45 o 
   7   8  11       18.48       29.25      7.04 o 
   2   9  11       11.18       20.28      5.93 o 
   3   9  11        9.47       17.89      3.87 o 
   4   9  11       79.60       77.10      6.07 o 
   5   9  11        4.97       17.81      5.45 o 
  -2  -7  12       46.86       74.51     11.72 o 
  -1  -7  12        6.26        7.60      5.10 o 
  -4  -6  12       16.36       39.60      4.94 o 
  -3  -6  12       12.97       38.97      5.58 o 
  -2  -6  12       26.39       38.40      5.87 o 
  -1  -6  12       17.52       16.43      5.45 o 
   0  -6  12       65.22       60.17      7.21 o 
   1  -6  12       18.50       12.15      5.42 o 
   2  -6  12        2.58        3.85      3.33 o 
  -5  -5  12       84.27       94.39      9.84 o 
  -4  -5  12       97.60      101.74      6.67 o 
  -3  -5  12        6.47       10.26      3.97 o 
  -2  -5  12        0.52        9.27      4.30 o 
  -1  -5  12        2.79       10.45      4.40 o 
   0  -5  12        6.40        7.55      4.70 o 
   1  -5  12        9.23       11.77      4.99 o 
   2  -5  12        2.33        2.82      2.63 o 
   3  -5  12        1.29        0.49      2.51 o 
  -6  -4  12       13.91       53.60     15.17 o 
  -5  -4  12       18.26       31.42      4.16 o 
  -4  -4  12       55.80       73.63      5.65 o 
  -3  -4  12        0.36        8.23      4.72 o 
  -2  -4  12       92.50       86.41      9.10 o 
  -1  -4  12       67.07       72.05      6.77 o 
   0  -4  12       14.47       14.93      5.47 o 
   1  -4  12       81.27       82.48     12.19 o 
   2  -4  12       12.13       10.07      3.06 o 
   3  -4  12        2.35        2.19      2.44 o 
   4  -4  12        0.25       -1.37      2.71 o 
   5  -4  12       10.67        5.84      5.97 o 
  -6  -3  12       76.98      102.91     12.84 o 
  -5  -3  12        2.36       18.48      4.12 o 
  -4  -3  12        3.00       18.56      3.67 o 
  -3  -3  12       16.07       25.44      4.27 o 
  -2  -3  12       35.92       40.64      9.61 o 
  -1  -3  12       65.85       63.84      5.96 o 
   0  -3  12      122.26      115.73     10.81 o 
   1  -3  12       18.51       20.34      4.74 o 
   2  -3  12        0.84        1.76      2.37 o 
   3  -3  12       10.91        8.83      3.25 o 
   4  -3  12       14.67       12.54      2.89 o 
   5  -3  12       47.82       45.23      3.98 o 
  -6  -2  12        4.11       34.86      6.78 o 
  -5  -2  12        4.45       20.64      3.76 o 
  -4  -2  12        4.25       17.14      3.61 o 
  -3  -2  12      144.56      159.53      7.91 o 
  -2  -2  12        0.66        5.25      3.15 o 
  -1  -2  12      113.27      103.49      6.70 o 
   0  -2  12       47.05       44.23      5.31 o 
   1  -2  12        1.00        1.17      3.64 o 
   2  -2  12       94.00       95.99      4.52 o 
   3  -2  12        2.60        3.99      2.45 o 
   4  -2  12        0.71        2.88      3.25 o 
   5  -2  12        0.87        1.70      3.61 o 
   6  -2  12        9.69        9.50      5.16 o 
  -6  -1  12      126.91      140.83      7.96 o 
  -5  -1  12       95.29      110.39     22.17 o 
  -4  -1  12        5.03       12.61      3.61 o 
  -3  -1  12       28.29       29.01      4.26 o 
  -2  -1  12       60.99       69.84      6.06 o 
  -1  -1  12       46.19       46.31      5.02 o 
   0  -1  12       95.28       78.19      7.84 o 
   1  -1  12       10.39       13.62      3.82 o 
   2  -1  12       54.65       55.67      6.32 o 
   3  -1  12        0.57       -0.76      3.62 o 
   4  -1  12        2.35       -0.15      3.07 o 
   5  -1  12        4.93        5.86      3.54 o 
   6  -1  12       17.06       22.58      4.26 o 
   7  -1  12       16.68       31.11      9.00 o 
  -6   0  12       47.30       69.29      8.35 o 
  -5   0  12       14.41       24.18      4.46 o 
  -3   0  12       12.71       11.91      3.34 o 
  -2   0  12        6.76        7.38      3.09 o 
  -1   0  12        2.04        7.23      2.98 o 
   0   0  12       78.94      101.80      9.64 o 
   1   0  12        0.37        2.23      2.69 o 
   2   0  12        0.69        1.38      2.58 o 
   3   0  12      283.36      279.11     30.76 o 
   4   0  12        8.00        7.47      3.44 o 
   5   0  12       66.89       67.53      5.15 o 
   6   0  12       18.62       23.06      5.56 o 
   7   0  12       86.74       79.46     11.75 o 
  -5   1  12       12.05       20.79      5.70 o 
  -4   1  12        0.01        6.56      3.07 o 
  -3   1  12       20.56       20.70      5.31 o 
  -2   1  12       43.38       46.69      5.03 o 
  -1   1  12       51.17       51.99      8.31 o 
   0   1  12      187.80      186.65     12.30 o 
   1   1  12        1.17        6.76      3.14 o 
   2   1  12       21.25       20.89      5.01 o 
   3   1  12        1.55        3.97      2.94 o 
   4   1  12        0.84        6.16      3.14 o 
   5   1  12        4.65        8.94      4.43 o 
   6   1  12        1.54        2.65      6.87 o 
   7   1  12       52.42       30.35      8.16 o 
  -5   2  12        0.39        4.88      3.90 o 
  -4   2  12        6.45       14.40      4.82 o 
  -3   2  12       83.18       79.22      7.84 o 
  -2   2  12        8.85       11.96      4.66 o 
  -1   2  12       12.72       14.03      4.64 o 
   0   2  12       24.53       25.92      4.07 o 
   1   2  12       19.44       25.51      7.40 o 
   2   2  12        4.88        9.96      2.81 o 
   3   2  12       21.44       23.88      3.44 o 
   4   2  12      110.52      111.40      5.46 o 
   5   2  12        4.27       13.48      5.23 o 
   6   2  12       99.12       90.35     18.44 o 
   7   2  12        6.76       20.97     15.94 o 
   8   2  12        6.16        3.21      5.97 o 
  -4   3  12       19.96       27.58      6.03 o 
  -3   3  12        0.23       11.36      4.17 o 
  -2   3  12       43.82       46.22      7.05 o 
  -1   3  12        7.82       13.19      4.89 o 
   0   3  12       35.56       36.82      6.15 o 
   1   3  12        0.25        7.21      2.93 o 
   2   3  12       80.81       77.40      4.57 o 
   3   3  12       64.98       74.31      8.07 o 
   4   3  12       74.14       86.90      8.47 o 
   5   3  12       44.20       46.71      5.31 o 
   6   3  12      137.49      139.69     16.77 o 
   7   3  12        1.19       -0.55      5.84 o 
   8   3  12        1.73       -0.88      5.74 o 
  -4   4  12        0.70        3.33      3.08 o 
  -3   4  12        4.79        5.81      3.12 o 
  -2   4  12       35.71       48.27      7.27 o 
  -1   4  12        8.77       10.69      4.84 o 
   0   4  12        3.71        8.56      4.36 o 
   1   4  12       14.45       14.99      4.84 o 
   2   4  12       65.87       77.21      8.32 o 
   3   4  12       43.63       45.63      5.01 o 
   4   4  12       11.46       17.65      4.08 o 
   5   4  12      141.55      148.12      7.58 o 
   6   4  12       65.67       75.33      6.01 o 
   7   4  12        2.31        4.13      6.09 o 
   8   4  12       36.49       33.11      8.41 o 
  -3   5  12      100.83       90.49      7.57 o 
  -2   5  12       42.61       47.57      7.71 o 
  -1   5  12       45.97       54.73      7.93 o 
   0   5  12       21.25       31.14      6.19 o 
   1   5  12       61.00       65.29      8.11 o 
   2   5  12        3.02       10.74      3.04 o 
   3   5  12        0.01        5.63      2.86 o 
   4   5  12        8.14       10.99      3.38 o 
   5   5  12        1.40       12.04      3.95 o 
   6   5  12        1.79       -0.02      4.90 o 
   7   5  12       29.15       22.16      7.17 o 
  -2   6  12        0.07        2.76      4.27 o 
  -1   6  12       15.35       15.60      5.87 o 
   0   6  12      159.40      149.00     11.35 o 
   1   6  12       14.92       17.76      5.90 o 
   2   6  12       22.90       22.72      5.70 o 
   3   6  12        7.56       14.88      3.53 o 
   4   6  12        0.09        8.70      3.15 o 
   5   6  12        5.10       21.26      8.71 o 
   6   6  12       12.04       12.32      6.02 o 
   7   6  12       15.00       18.60      6.69 o 
   0   7  12       17.47       29.43      6.69 o 
   1   7  12       42.58       58.01      8.07 o 
   2   7  12       17.46       17.80      5.66 o 
   3   7  12       60.94       65.92      5.41 o 
   4   7  12       17.45       32.91      5.53 o 
   5   7  12        2.97       12.47      3.35 o 
   6   7  12       37.29       48.38      8.12 o 
  -2  -5  13        4.37       24.17      7.12 o 
  -1  -5  13        2.36       11.06      8.59 o 
   0  -5  13       26.87       47.14      6.26 o 
  -3  -4  13        6.45       23.66      6.33 o 
  -2  -4  13        4.04       17.55      4.32 o 
  -1  -4  13       28.42       33.87      5.37 o 
   0  -4  13       47.88       52.81     12.57 o 
   1  -4  13        0.29        5.53      4.17 o 
   2  -4  13        6.99       15.47      5.00 o 
  -4  -3  13       72.87       98.15      6.50 o 
  -3  -3  13        3.54       19.21      4.04 o 
  -2  -3  13       53.66       51.18      5.67 o 
  -1  -3  13        0.15        6.71      3.68 o 
   0  -3  13       12.66       15.49      4.44 o 
   1  -3  13        3.48       19.05      7.71 o 
   2  -3  13        1.49       10.05      4.34 o 
   3  -3  13       22.01       17.19      3.23 o 
   4  -3  13        0.14        6.96      4.78 o 
  -4  -2  13        3.88       25.99     10.10 o 
  -3  -2  13        0.00       15.52      8.62 o 
  -2  -2  13        5.52       16.95      3.88 o 
  -1  -2  13       18.55       25.17      4.55 o 
   0  -2  13       36.81       33.38      5.01 o 
   1  -2  13       34.09       40.90      5.47 o 
   2  -2  13       78.18       80.73      7.06 o 
   3  -2  13       21.58       25.26      4.07 o 
   4  -2  13       43.40       48.55      5.88 o 
  -4  -1  13        0.31       16.77      7.75 o 
  -3  -1  13        5.33       15.47      3.56 o 
  -2  -1  13       10.40       24.14      4.08 o 
  -1  -1  13        3.55       12.75      3.78 o 
   0  -1  13       39.28       52.01      7.57 o 
   1  -1  13       20.99       30.03      6.96 o 
   2  -1  13       11.30       21.80      4.71 o 
   3  -1  13       18.53       24.61      3.95 o 
   4  -1  13       31.91       30.04      4.38 o 
   5  -1  13        0.09        5.95      3.58 o 
  -4   0  13        5.66       20.86      5.16 o 
  -3   0  13        0.01        7.05      3.09 o 
  -2   0  13       19.30       29.35      4.36 o 
  -1   0  13        0.89       11.84      3.49 o 
   0   0  13        0.87        9.67      4.64 o 
   1   0  13        0.22        6.85      3.22 o 
   2   0  13        0.34        6.59      3.46 o 
   3   0  13       74.54       82.53      7.07 o 
   4   0  13       55.14       63.40      5.23 o 
   5   0  13       27.83       30.97      5.67 o 
  -4   1  13       50.60       62.70      7.87 o 
  -3   1  13       21.71       30.02      6.11 o 
  -2   1  13       13.53       26.09      5.70 o 
  -1   1  13       13.83       22.62      4.51 o 
   0   1  13       64.56       65.01      5.52 o 
   1   1  13        0.04        7.97      3.19 o 
   2   1  13        2.91       10.85      3.52 o 
   3   1  13       14.81       23.56      3.68 o 
   4   1  13       86.14       95.73     10.82 o 
   5   1  13       17.61       22.82      7.10 o 
   6   1  13        4.97        5.68     12.79 o 
  -3   2  13        0.00       14.20      4.43 o 
  -2   2  13       31.73       39.55      6.74 o 
  -1   2  13        5.80       12.86      4.13 o 
   0   2  13       12.56       18.76      3.85 o 
   1   2  13       14.82       14.86      3.75 o 
   2   2  13        7.15       12.37      3.48 o 
   3   2  13        0.09        5.99      2.71 o 
   4   2  13      106.60      110.24      8.06 o 
   5   2  13      343.96      334.80     17.52 o 
   6   2  13       60.00       79.23     20.96 o 
  -2   3  13        0.02       12.00      4.28 o 
  -1   3  13        1.15       11.75      4.46 o 
   0   3  13       31.20       46.75      7.10 o 
   1   3  13        1.02       12.02      4.42 o 
   2   3  13      142.11      139.80      8.65 o 
   3   3  13       19.84       27.57      3.61 o 
   4   3  13       64.82       73.84      7.71 o 
   5   3  13       63.12       69.55      7.49 o 
   6   3  13       29.17       38.04     12.37 o 
  -2   4  13        2.16       13.85      4.80 o 
  -1   4  13        1.50        9.58      3.90 o 
   0   4  13        0.01        8.15      4.45 o 
   1   4  13       79.50       69.97      7.84 o 
   2   4  13        1.97       11.28      4.65 o 
   3   4  13        0.81       10.65      3.42 o 
   4   4  13        0.00       10.51      3.60 o 
   5   4  13       14.69       25.21      5.13 o 
   6   4  13        0.27        1.49      5.87 o 
   0   5  13        7.45       14.35      5.06 o 
   1   5  13       55.27       63.67      8.10 o 
   2   5  13       20.47       36.57      6.45 o 
   3   5  13        1.66       19.78      5.32 o 
   4   5  13        0.47       18.42      4.16 o 
   5   5  13        0.15       15.70      5.60 o 
   2   6  13       25.84       40.05      7.25 o 
   3   6  13        0.03       11.78      4.65 o 
   4   6  13        0.41       18.20      4.57 o 
   0  -2  14       55.44       51.92     10.15 o 
   1  -2  14       41.32       46.89      7.97 o 
  -1  -1  14      144.19      163.94     13.13 o 
   0  -1  14       38.90       48.91      5.63 o 
   1  -1  14       11.62       20.97      4.18 o 
   2  -1  14       15.97       25.89      4.61 o 
  -1   0  14        0.02       18.99      4.91 o 
   0   0  14        7.24       18.58      3.88 o 
   1   0  14        2.07        9.80      3.21 o 
   2   0  14        0.24       14.71      3.83 o 
   3   0  14        0.30       13.83      3.99 o 
  -1   1  14       35.66       42.51      5.30 o 
   0   1  14       34.02       50.46      5.54 o 
   1   1  14        4.82       19.20      3.89 o 
   2   1  14        1.12       11.84      3.62 o 
   3   1  14       10.86       19.07      4.08 o 
   0   2  14        0.14       18.80      4.61 o 
   1   2  14        7.46       20.42      4.44 o 
   2   2  14       37.29       43.08      5.13 o 
   3   2  14        0.33       16.31      3.83 o 
   1   3  14       45.92       47.11      7.11 o 
   2   3  14       12.28       28.68      5.69 o 
                                                 
